# Supplementary material for: Tissue metabolomics identified new biomarkers for the diagnosis and prognosis prediction of pancreatic cancer
Source: Front Oncol. 2022 Sep 2;12:991051. doi: 10.3389/fonc.2022.991051 (PMC9479084; doi:10.3389/fonc.2022.991051)
Supplement: Supplementary file 1 [file DataSheet_1.xlsx]

## Sheet: Table S1
Table S1. Significantly changed metabolites between pancreatic tumor tissues and normal pancreatic tissues.
						M1_Z1_TISSUE	M1_Z10_TISSUE	M1_Z100_TISSUE	M1_Z111_TISSUE	M1_Z13_TISSUE	M1_Z16_TISSUE	M1_Z19_TISSUE	M1_Z22_TISSUE	M1_Z25_TISSUE	M1_Z28_TISSUE	M1_Z31_TISSUE	M1_Z34_TISSUE	M1_Z37_TISSUE	M1_Z40_TISSUE	M1_Z43_TISSUE	M1_Z46_TISSUE	M1_Z49_TISSUE	M1_Z52_TISSUE	M1_Z55_TISSUE	M1_Z58_TISSUE	M1_Z61_TISSUE	M1_Z64_TISSUE	M1_Z67_TISSUE	M1_Z73_TISSUE	M1_Z76_TISSUE	M1_Z79_TISSUE	M1_Z82_TISSUE	M1_Z85_TISSUE	M1_Z88_TISSUE	M1_Z91_TISSUE	M1_Z97_TISSUE	M1_Z102_TISSUE	M1_Z104_TISSUE	M1_Z106_TISSUE	M1_Z108_TISSUE	M1_Z112_TISSUE	M1_Z116_TISSUE	M1_Z12_TISSUE	M1_Z15_TISSUE	M1_Z18_TISSUE	M1_Z21_TISSUE	M1_Z24_TISSUE	M1_Z27_TISSUE	M1_Z3_TISSUE
Class	Metabolite	HMDB ID	log2 FC	FC (T/N)	P -value	Normal	Normal	Normal	Normal	Normal	Normal	Normal	Normal	Normal	Normal	Normal	Normal	Normal	Normal	Normal	Normal	Normal	Normal	Normal	Normal	Normal	Normal	Normal	Normal	Normal	Normal	Normal	Normal	Normal	Normal	Normal	Tumor	Tumor	Tumor	Tumor	Tumor	Tumor	Tumor	Tumor	Tumor	Tumor	Tumor	Tumor	Tumor
Acylcarnitine	Hydroxybutyrylcarnitine(AcCa(4:0-OH)	HMDB0013127	0.698744	1.62309	0.0445906	85943946	274982278	428600867	13770087	110153000	2059928	63086376	41330347	33579523	159340131	10124129	56896114	12540336	15843703	183163244	82721565	64411561	36529731	70759110	103457209	83689149	86758415	92100044	82399164	110060517	154434606	92372384	12790253	60520691	56420691	18994027	332093224	133784998	188771579	237817090	52167006	42788283	81906722	33893694	176914121	135840170	135151622	137883976	97312947
Acylcarnitine	Hydroxyoctadecanoylcarnitine(AcCa(18:0-OH)	HMDB0013154	0.784749	1.72279	0.000781741	578669	1498838	2022611	30258	1094624	68189	521674	551100	643794	1950703	4749	1268700	6589	N/F	918329	1385749	839461	1255579	934195	2156954	2301422	754826	2200656	3562415	1434496	2148391	1204460	179509	581756	2937990	324284	3087744	1387894	2066806	3114201	1222291	1188458	2005832	60210	696427	1568293	1256989	1069462	787751
Amino acid	Methionine sulfoxide	HMDB0002005	0.756582	1.68948	0.00123146	1710921	1578528	1014379	315444	3074862	575009	689477	834763	513111	3119428	1489187	1017051	414787	229258	779322	729182	689079	228531	964408	1105183	1437611	963531	847713	422254	2316530	1782243	555428	888108	3500909	1347383	446821	3278738	1770687	1570487	1581356	1280049	983018	3283957	1879524	2067859	1568705	3308633	2951166	1380296
Amino acid	N-Acetyl-L-alanine	HMDB0000766	1.50002	2.82847	0.00383221	9876324	6329883	4313405	583705	17549370	477233	4302433	2496181	3331633	71788937	3084625	2504853	1066859	652686	3085624	1604050	1548663	1147736	2991602	4634298	4213685	7118173	7591283	2075951	12171889	8825930	2368692	4719185	15870937	808334	1276279	44365424	14230853	3920850	8159942	791515	9795215	7413147	6671618	6273497	9856468	36246272	65589538	3266110
Amino acid	N-Acetylthreonine	HMDB0062557	0.950268	1.93223	0.0336728	3864701	1594266	1916802	295661	14431779	324794	2293664	1770134	1928351	25415632	1040021	2495634	626334	368196	1563639	1827995	1720355	768988	3267833	3358366	1876033	2439516	2043668	1195628	9124913	7616694	1165474	2716934	16819005	1767647	690285	13093589	4344727	3360822	2835688	2903128	3014496	2870709	1918521	5233878	3363712	10151973	19109594	1435488
Amino acid	Pyroglutamine	HMDB0062558	0.599434	1.51512	0.0178138	331410	417429	460626	63692	795465	132606	787454	875433	2038028	896268	208003	1084984	224509	128066	634052	221534	330481	158424	354016	383268	231201	227704	289528	382251	1135280	1139590	1630358	323944	785622	569302	487762	546391	464188	377657	636233	546941	639172	764403	153647	649817	889312	1128075	1265020	1495913
Amino acid	Symmetric dimethylarginine	HMDB0003334	0.841666	1.79212	0.000871267	4408038	4073466	6062302	28651	4603291	6300	4666143	4227750	1460585	4175318	115422	788953	25303	1511	2053600	350659	614790	16962	2820836	3648310	1677499	3167913	1020246	352169	3326402	4173072	479106	320871	3417622	775804	362752	6119250	3360960	4433109	4135932	4865173	5203844	3468010	385487	1419518	2098313	3815365	5629093	1989657
Amino acid	3-Amino-2-piperidone	HMDB0000323	0.651048	1.57031	0.0424278	24052390	5207573	3823490	3639099	23116766	1960354	23404531	19367364	2415393	24651027	6849038	2760978	4510422	2360224	2090103	2467309	3435633	275431	11541477	12687798	3191436	10522299	1285592	1102130	4923619	4705124	1139887	3508411	18034583	1702743	2797608	5008148	20236458	22354343	12057856	25034756	25607931	9300930	5743951	6659791	2667680	19131947	25910933	3340302
Amino acid	Asymmetric dimethylarginine	HMDB0001539	0.791984	1.73145	3.27624e-05	107194983	119457097	135690962	23324045	139090168	5102905	132120320	102735633	59801205	129025405	24793776	51142004	11776619	12359296	110896751	14625829	19001180	4318516	70003352	83844131	93600899	74850179	62055489	22738239	109792474	140961023	18061295	25147179	102033733	31054954	60126580	179021642	129703760	148199037	125120187	127783563	131627286	142037429	24200582	58361309	51931708	131926737	174273234	78544117
Amino acid	Phosphocreatinine	HMDB0041624	0.765919	1.70045	0.00532683	17869284	11174963	9627702	2014315	38264681	488797	16721019	12508892	2232563	39949311	10767210	3950414	4497832	1326479	3500010	5587850	6609228	868389	13786294	10171852	5430394	11242409	4122789	2163672	13356286	10373612	2636868	2704989	35091492	3030593	2516128	17863531	21444454	21111664	11505371	20610321	20355525	13716365	12476858	12290374	4552978	29268589	34231214	5817338
Amino acid	Glycosylated-Thr	IPT-NM017	0.46036	1.37589	0.0351066	328213	309955	346392	83454	918706	68060	335543	330140	160346	829120	96293	162529	69625	76670	206039	258749	291129	133300	770822	462036	188427	611990	250294	224086	658238	384142	180328	287466	723246	165144	106860	1018251	704203	555950	385687	582379	453405	340596	201908	619804	262355	701973	739425	187135
Amino acid	Glycosylated-Ile	IPT-NM008	-1.98207	0.253126	0.000484473	51341400	85215453	53866022	2011009	4211115	5307361	9548166	9752293	4067125	2690247	1032115	6647464	10072086	2550058	30100711	10916952	8483203	2350716	17537072	15663243	16231460	27003181	10252841	19507724	5208270	13076538	12405701	13881091	3858253	11051186	6183904	7115029	6636908	5355085	6043716	8110629	7345210	3683118	2829863	4248718	8570453	2953200	1979786	4639992
Amino acid	Glycosylated-Phe	IPT-NM014	-1.14391	0.452532	0.00380139	17774374	24791237	17054120	812615	3110030	1092011	3960622	4165269	1035529	1790473	492266	2233446	3747113	988923	9858351	4901196	4228262	468315	8921035	7267147	7459419	9795237	3704003	5536450	4157520	6792201	3063170	3977650	2505341	2253776	2010348	4887147	7050156	3382018	4603858	6543587	3978728	1928420	2133718	3938847	5552961	2577097	2052097	2463008
Amino acid	L-Aspartic acid	HMDB0000191	0.820851	1.76645	0.000226301	746986627	380247544	346441020	19992585	956856390	19894343	506273798	437212187	131828128	1054710360	131013799	143589655	36253364	5301075	212722735	197281076	234511753	28676219	560304518	582711915	247721708	644580990	224657099	93283009	588769370	671935373	79363113	154762722	942443877	114103472	100116932	981263929	597285341	655557858	556880679	717754647	694766107	518691593	194487843	402747517	427979970	827315631	971870452	350685671
Amino acid	Argininosuccinic acid	HMDB0000052	0.955401	1.93912	7.56356e-06	53922817	33611557	21855917	17205814	68002790	1466503	45554584	29630729	12934767	64051293	19544287	26763290	5063406	12739703	10831377	11399446	16545560	1216859	34278214	36576663	11952364	46793092	16312483	5148255	57497855	60365563	9183999	12542628	47568775	8521299	8769370	63726811	65971805	72985203	67799487	43380396	44711590	49218128	25463592	46872679	24216803	53314790	73575741	31765846
Amino acid	L-Arginine	HMDB0000517	0.670868	1.59203	0.0409868	1707555813	1833730468	986647528	950828278	6459626372	909097814	977219921	876073283	620109794	8995036183	4535624715	1749874884	761700004	442651028	1111777502	993608327	1423518875	244889037	1260171182	905238017	1030160293	1049809223	982750208	455807528	5490124807	3826732110	542459428	4241093932	8554114136	963740065	1279754964	4362858468	2528645597	1819336645	1280449822	972585808	834682454	1728378467	3517166689	5648374851	1644349110	7172487702	7180442976	1593107098
Amino acid	L-Glutamic acid	HMDB0000148	0.514924	1.42892	0.000923163	990025531	912959687	871312152	299360035	1565709769	215326657	719079679	514314660	503746195	1663968051	805077441	625249653	186165097	170679336	641537475	646228088	816407193	369800271	832664043	895479160	869397176	844951674	714518237	463110856	1338119410	1360090050	494822260	560643582	1590916020	480357152	551670812	1733337669	938342482	1131112709	1227935115	824183396	841813166	1245291635	924812913	1290817743	787008771	1396402845	1467438470	693070006
Amino acid	L-Glutamine	HMDB0000641	0.629279	1.54679	0.00695868	377066965	426560813	398479985	155499101	943952137	48776056	357477593	262185451	163473787	1183491640	639527712	238582988	122354922	97419065	204204090	208536311	267563848	79916145	410103516	357016278	294485692	384703604	230849611	121417273	759424355	612202486	198945171	321029652	1013915135	169904135	127177600	736573673	404109077	446796239	345177404	254446963	260459198	520538505	583871373	767831705	252145166	969108503	1047372655	324265782
Amino acid	Ureidosuccinic acid	HMDB0000828	1.18193	2.2688	0.00577719	236048	198470	131164	14488	61717	144900	207647	144226	30504	29000	98273	238019	50184	11486	60012	48316	58698	17963	170412	359771	82913	169677	95570	49466	278220	266711	156492	166931	15267	115367	23861	487866	153166	247510	361309	163561	167470	103319	94792	37163	223004	76978	60004	1276322
Amino acid	beta-Alanine	HMDB0000056	0.737443	1.66722	0.0028019	567010663	282699775	190658168	112333046	1074608387	74471334	479558535	360927223	105423339	1134450870	483415170	186052830	99819300	66224292	104329295	288792322	293652501	44162805	400756774	351794840	149232416	423197292	135601933	74441639	587928029	440362233	97307241	267595034	1111882101	123993246	121706877	566708535	616765606	616944812	370772277	564690525	601927164	364304966	465984086	618615178	196749047	955243670	1005576643	201291607
Amino acid	gamma-Aminobutyric acid	HMDB0000112	1.56234	2.95332	0.00786671	17330833	732822	693878	149892	12344081	105493	14833433	13397705	650834	573878	229749	588276	19421	36906	418269	776798	903433	179435	7686762	13646090	526923	17003745	237939	307096	103367	1947517	224057	115231	353424	362272	864231	4279878	36118434	42217543	25804076	31215668	29596375	6260828	788120	2358013	1437217	382094	7577538	1073175
Amino acid	L-Alanine	HMDB0000161	0.76602	1.70057	0.0109286	435116491	228180473	148166193	24394545	935008742	27815850	306153813	267966870	94585874	956348054	106971695	90815809	44725274	14415646	88967696	185028165	197090589	37722250	300553564	279508606	89932003	347317836	97920906	75146194	403747067	321511031	85947206	151357948	938396595	98926889	48872959	479621941	402829381	363992489	266848438	361360593	424113396	189626766	180510654	333424972	194096851	794160053	938108736	140914109
Amino acid	L-Asparagine	HMDB0000168	0.912801	1.8827	0.0457817	10224992	7560417	2828830	4155807	70371484	5533004	4585072	4669907	2822513	91885652	25502802	8098497	5837708	3601105	6390121	3197677	4845658	1416314	6819486	4031867	7325387	4195373	7032232	4026696	63026673	19738035	7089946	15842899	78599208	7178031	4656633	35300347	13761974	8029478	3759480	4853670	3829225	14407840	35106583	49367980	13060121	63669097	85991890	12203894
Amino acid	Sarcosine	HMDB0000271	0.765981	1.70053	0.0109002	435306319	228297023	148263899	24854567	935013472	28095240	306203665	268040726	94747051	956362688	107094765	91030760	44725274	14663775	88967696	184988687	197311724	37722250	300826072	279519906	89932003	347330397	97920906	75146194	403857316	321511031	85897846	151307218	938396595	98926889	48760549	479687188	402988539	364024170	267159367	361421200	424283687	190212677	181233870	333424972	194096851	794192441	938116298	140965398
Amino acid	Choline	HMDB0000097	0.352357	1.27664	0.00286085	1495184404	1901884408	1838411288	627497174	1864482116	1082040633	2011503892	1780338342	815367035	1510192068	579236717	1193724331	497363625	498100807	1122315492	1204568787	988495806	670194539	1716888777	1863765835	1140642499	1379620619	996507416	681987058	1604088930	1657582046	774558719	744939376	1488521683	1039466034	881120993	1741502876	1629018779	2111053438	1691332829	2181951798	2169913237	1946577917	907310824	1118300540	1183778357	1671433945	1650335487	1182457212
Amino acid	L-Serine	HMDB0000187	0.701111	1.62576	0.000197615	118918427	94398878	73553597	73202870	185658645	27383032	91855902	83066029	47306654	240785209	232561520	92079729	42800819	44140899	51582062	48069461	56635458	10860828	83253397	79929659	69952021	92547567	56472756	24284733	170821276	152603500	37286202	75333038	194604288	52787008	76965056	193382737	134700605	132620894	108726689	103158456	107545186	110638039	180617991	201359705	89119383	208104340	217430194	96207749
Amino acid	L-Threonine	HMDB0000167	0.8528	1.806	0.00180921	306924294	228323617	148689132	105020389	778564691	71039855	229380608	184908334	86492454	885303461	496608941	177004409	85280356	68240000	109393807	104010040	138171527	23917483	202283470	173171181	150118550	181941385	112121758	55336170	536134047	389683762	77437726	194127691	792772853	104596385	115880656	552327608	425625697	376943612	258580893	269212945	269081839	291455767	402566743	552169276	173746329	747543483	789406629	194700795
Amino acid	Cysteine-S-sulfate	HMDB0000731	0.429239	1.34652	0.025638	197294	450567	759212	188919	489694	170735	316195	411474	449473	1046190	241773	275382	152850	92909	253369	62468	25911	98755	205569	357916	246139	306054	96704	198261	334959	369245	165432	304545	591194	249747	127831	466003	386528	279148	427146	279742	288152	185695	592506	337149	447070	634307	589766	353088
Amino acid	O-Acetylserine	HMDB0003011	0.903633	1.87077	0.00175039	40118313	25806330	34464583	3026477	50429643	3315916	48104659	42010642	37723999	119737233	9476215	24263652	7293320	2757366	54490176	15110148	15701197	5831277	19762555	26680361	23397772	63943973	13611290	16946000	84059053	50741272	20085968	50984058	73809272	46550842	30598564	148240232	63673949	44410999	48530426	18212477	57522603	30689610	16903373	56022630	71586039	98638814	131555606	21522632
Amino acid	3-Sulfinoalanine	HMDB0000996	-0.698308	0.616295	0.0486925	434841	1438300	1940599	617262	177861	607788	1026427	700748	2138975	568034	181468	2318276	588072	698704	4790539	2085351	1933220	9769299	1111269	1321192	3565607	946545	3257491	1558752	1944789	2525548	3228849	1109603	323864	2725249	2146941	1284154	460350	1001433	2916099	580993	426963	2164721	496909	758186	3818015	220822	428930	3140055
Amino acid	L-Cystine	HMDB0000192	0.47269	1.38769	0.0393715	13678900	39119618	69085300	8001105	54030943	4653456	32764629	30166009	26673891	106521619	12204637	31253842	1909222	4921016	24681567	9572833	3402924	2681919	26749339	32267565	43577722	26039357	6895912	19113901	42304132	28954033	26727568	5019990	63086914	24525797	18879033	37068924	40314796	38764929	37706572	16646464	18953919	25177957	34443908	54501432	37373077	72997616	71698500	34244714
Amino acid	L-Methionine	HMDB0000696	0.725923	1.65396	0.0254742	2387879935	1750544662	1394326573	272991350	6345599411	334721109	1231479829	973957838	557263907	8030975952	1253320422	1125594932	365524565	160946100	932223385	815293163	973024599	260766293	1525851049	1312412899	1184067811	1372620262	779934593	539755137	4411772005	3026897733	632592012	1632307551	7610623667	757322979	511454703	4026104966	2764724674	2584385922	1636858365	1642984580	1336492946	1474277399	1548754746	3983489560	1531483688	6209093976	6243428840	1300424203
Amino acid	S-Adenosylhomocysteine	HMDB0000939	-1.16118	0.447146	0.0190232	22650704	22246094	70582223	497444	27086566	81796	49961337	25933607	1054760	11363105	248889	1310322	150556	92300	1475744	43430208	28362835	9494319	70130431	58790052	2901679	74980809	5643910	3177290	2028245	3066971	1375594	3458369	39874672	631907	1124002	3347911	6252235	16273898	3617566	22308075	17090538	2782130	955834	3387840	877505	15863348	16609166	419217
Amino acid	L-Valine	HMDB0000883	0.800263	1.74142	0.0465927	807003433	396082040	293451679	53407896	2670335890	71619917	349068832	361591156	128092220	2996656573	347410218	181131213	124791026	33628731	170418295	250497561	276988280	49673463	557538843	388356606	185836492	395779101	180997761	141701861	1136946680	735192017	114617633	448329348	2902124468	155688603	89255561	1153736541	891608105	614409943	427058692	529876373	484070701	316648922	494260796	1078699564	375204310	2182977796	2441174353	281731606
Amino acid	L-Leucine	HMDB0000687	0.677682	1.59957	0.0134084	8043734502	5188858036	3760389611	1164503796	18287493346	1756313238	2041315434	3850151050	1663970172	20176203207	5271175548	3558251880	1775374673	731083576	2879882398	4549401479	4844797434	1082208615	5980784455	4704078850	3639046510	4853753570	2577184777	2107481036	12880441994	8472470529	2091672116	6043586678	20528893840	2738583067	1885884416	10687365024	10238790581	8540269255	5944238777	6299287918	5273740228	4775334069	6110358652	11350726074	4922541744	16691840899	16194710075	4098602462
Amino acid	Aminoadipic acid	HMDB0000510	0.512488	1.42651	0.00141249	19343593	13493534	15571650	2006419	26591755	2154974	17569601	14802622	10449831	28858616	4243286	18491088	3033039	2808906	13495493	11700963	10055038	6383624	19216316	20710617	14847311	16476313	11505326	7476539	22407568	23022318	8711570	8317748	23833411	11551076	4571359	26812205	22897983	29965043	22659856	29744617	22925158	25123928	7740801	17181908	16492531	17177655	25880494	9512515
Amino acid	L-Lysine	HMDB0000182	0.671856	1.59312	0.0263108	1522682428	1018987428	489282687	418517436	4057745869	271456943	1091424233	1033807220	289227579	4908028472	2033416416	749148726	496091653	246371419	519410295	666041756	947174857	83285612	1001863259	803121797	537303428	832781266	375883135	183317589	2694239301	1764072478	224619581	1866414008	4978494719	436556943	590315378	2083053879	1925591202	1493963554	949495637	1144190404	1101996402	1000106559	1709000042	2681303090	804108025	3967865097	3944583889	772902337
Amino acid	N6-Acetyl-L-lysine	HMDB0000206	1.03937	2.05533	0.0170533	6233598	11232096	3704067	334289	30214317	344259	3564293	2847858	799584	24816794	507660	1818585	309143	229050	1461449	472775	891197	95399	1436744	1720257	1200006	2151344	730310	349524	16133448	19389536	771210	3623520	16885868	2941414	922347	25528345	8243868	2879209	5100696	1635185	4419623	2770877	1246846	7091793	8055149	20616761	30911053	4691523
Amino acid	Pipecolic acid	HMDB0000070	0.679879	1.60201	0.0246622	1024504597	705423715	336198676	298638536	2861650403	191088230	743403588	700575669	199601897	3408916418	1382088857	526197636	340167426	169109555	357552104	463432233	645430964	57132701	714749503	568832848	378522832	569556891	263227148	128653856	1888802457	1239396675	153483683	1291746061	3406418881	303343658	408140406	1498776767	1352413061	1081619937	662405553	782656126	732994183	692156107	1177812073	1890565826	546506983	2832013360	2834550735	536598113
Amino acid	4-Guanidinobutanoic acid	HMDB0003464	0.972303	1.96197	0.0477433	23408308	2789732	2641383	1882053	17111025	3435564	26237197	19400383	2566675	10188301	1061962	3686721	1512647	1193874	1946239	4768186	4186579	1044724	5792932	7452155	3084409	7417936	1543462	1653898	2668097	3788166	1563992	1402904	4903300	2324516	2299989	8324638	48799357	45629055	17580913	28951897	21851299	3310968	1710442	3307014	2503824	6337470	10902446	1625775
Amino acid	L-Proline	HMDB0000162	0.746763	1.67802	3.88457e-05	2295981970	1764405061	1277763082	474853283	3490065581	434233360	1833271726	1503744258	840600667	3199259860	1208787280	1317138893	427115844	328541920	1168876560	734659038	778575193	402991404	1758977522	1737860394	1334322925	1785409603	1037447778	816999752	2903905689	2647902041	740794590	706868981	2689503881	876614258	776274783	3591835999	2763680115	2800444186	2113411461	2369248761	2149677606	2023031934	1234960701	2465613145	1351176255	3321006107	3433876693	1346539373
Amino acid	1-Methylhistidine	HMDB0000001	0.70202	1.62678	0.0125971	5915395	8854797	12930551	1900535	22362947	1320382	4741442	3445053	12817347	15238459	4113088	7316663	4588866	2461050	11608662	2537092	5208581	6103360	6898856	5133592	9342038	6266985	7403092	6831480	32437468	21052617	5693095	11333882	28748785	5326996	7516304	24604937	5432287	6013230	6952562	4426186	3887307	12505680	5875512	15522958	7895580	18368736	16230940	10410469
Amino acid	L-Histidine	HMDB0000177	0.719759	1.64691	0.00864513	335462898	253020437	194538087	139348088	829434132	89978062	257266172	258105700	94716024	1114280412	794804106	171330378	204091473	98947077	139601997	140130043	170014565	33505048	262101255	207704518	183160917	189465395	125660899	75069533	527500104	335827422	87166244	212517631	1007432472	115773828	134667546	499880952	489445411	377357601	255033564	341024941	319082444	318616452	529437242	570478980	189448221	969380576	894660573	221651086
Amino acid	L-Tyrosine	HMDB0000158	0.633624	1.55146	0.0150815	4099741869	2659134192	2154811675	489022313	7673775533	723605759	2439753494	2206271326	766708636	8392146754	2348934879	1542415189	784731242	250903351	1375700516	2182672178	2215726005	437465873	2949296572	2341854415	1595579983	2409387196	1109142313	777427936	6385745568	4219960881	897088188	2917347146	9326842808	1013546766	856427301	4935076754	4465699448	4128887236	2716244127	3149045658	2635425567	2176870003	2620533890	5519824222	2217410351	7430591237	7367249439	1841175094
Amino acid	L-Phenylalanine	HMDB0000159	0.688308	1.61139	0.0295242	8874605125	5883242843	4368369516	986672267	23343895546	1531358699	4826325837	4018685819	1489068516	27619933247	5535235309	3426597951	1699991050	580765895	2875752983	4746776515	5278237757	984555628	6768991936	5084011260	3618397745	5348325651	2746668717	2055645910	15555670387	9508309007	1955031647	6510335658	26067725230	2111419645	1863149829	12352925356	11477209789	9727189937	6061725734	6999907732	5529900017	5035210655	6545525509	13130413774	5067705833	22782075974	20913912580	4193741648
Amino acid	Indoleacetaldehyde	HMDB0001190	0.528203	1.44213	0.00334365	196658614	132914512	111135697	78271009	364125469	108657785	121012253	134630147	62229796	360741122	262189059	148190354	90187398	44921208	89945076	101195899	118676881	17810502	225949502	137056275	129728146	94703382	94847537	81608337	232182341	182022486	68710899	184394748	356342260	74376150	108498656	231446519	245037118	198532525	122809128	227253550	168566502	133295142	258359625	332228248	161456272	350553887	397047404	161069384
Amino acid	Kynurenic acid	HMDB0000715	2.0196	4.05472	0.0395643	124244	705604	914775	152927	165254	152407	353737	374720	508448	408865	105172	838706	239649	220692	304399	161016	195278	194013	186712	254533	332903	132068	324973	333263	456976	569446	500046	261432	238407	1311831	227457	2569467	374277	239558	1676797	294628	250563	326391	138270	294723	513296	270671	258710	888489
Amino acid	N-Acetyl-beta-alanine	HMDB0061880	0.492892	1.40726	0.012827	513439	252492	448829	20029	677212	109982	298457	347367	227124	380426	45999	130278	168266	66261	253888	210739	277209	226291	238891	220162	191554	188527	83615	78752	164212	437674	164532	257116	216060	323955	111795	407205	460855	394017	147237	236644	323772	414124	336646	264394	427827	213297	844569	237858
Amino acid	Hypotaurine	HMDB0000965	0.649708	1.56885	0.0242119	189555	460731	570316	1758	165787	N/F	206109	109317	243433	146159	N/F	120995	N/F	N/F	84092	N/F	9989	22652	261757	483509	322524	323480	436672	275362	1086300	882073	461130	79465	149479	130994	26226	749815	187121	260146	648124	92347	327205	282067	15674	656992	815196	448992	433554	515501
Amino acid	Pyroglutamic acid	HMDB0000267	0.552108	1.46623	0.00298965	713722472	757147641	723673944	286798865	1404180027	123599773	630399785	453561655	349236081	1730124115	908475432	485570711	194943559	186410708	446487425	456153847	544096856	224199501	724780869	689926504	612135522	713554406	496530721	288585882	1201536329	1096890277	371548111	510365323	1498393332	343728946	343250813	1359083500	761562069	850216934	821249136	547755250	536216201	924952066	863211026	1203298498	539397659	1424875526	1517278724	586796874
Amino acid	3-Hydroxymethylglutaric acid	HMDB0000355	-0.383666	0.766488	0.0354595	32264764	36109143	44944626	6591333	33362392	7269826	34874658	28107453	31628168	19183711	3358431	17864239	11219306	10816029	46570145	31498617	27567499	15013687	38359845	36690379	27792829	49713796	20117979	68189720	16711135	20824405	42824168	12387628	26139715	13908489	25083686	17706285	28329003	42321720	28096200	32814823	28650960	17437028	9330793	15221458	19227490	18840327	26129042	16002429
Benzenoid	2-Hydroxyphenethylamine	HMDB0001065	0.686216	1.60906	0.0323964	5692024143	4171651517	3021897020	704755855	15988470119	1093351196	3363598891	2813119603	1027302564	20185357057	3918244462	2418885561	1169296499	405198435	2058709084	3376005830	3639577307	692253158	4842660418	3605823884	2573366654	3583518004	1965491142	1448075028	11600168994	6868210676	1367302175	4551131579	18788442886	1463036211	1299296831	8876237469	8117092250	6919351039	4250310178	4944698890	3778884148	3505984099	4506998714	9281720265	3454838013	16803486619	15289710191	2904997094
Benzenoid	Pyrocatechol sulfate	HMDB0059724	1.28292	2.43331	0.0293293	599071	104554	1057085	67482	61296	1578871	533079	571454	778407	132433	17990	328824	566636	416002	2334944	391523	392080	154119	201802	187214	327623	58744	38014	42082	882006	802398	577442	618096	97006	243581	78844	45351	671306	82962	109891	1416850	1072774	960180	162398	544021	725324	12740	4007385	29182
Benzenoid	Phenol sulphate	HMDB0060015	1.04134	2.05814	0.00572655	4945976	5468198	6269094	2494682	7533964	10975776	7651881	7846171	11636027	23764686	6113588	86894292	22860081	9950389	53635085	11264512	11332533	17258103	5162814	6966628	6098639	7700945	17673847	26112788	23324421	25897118	26299842	6460390	2444817	5969993	37889298	9519718	18149783	11956344	20308676	12111649	10008391	8056748	7944532	31484198	55188871	6146612	5037757	12804470
Bile acid	Chenodeoxycholic acid	HMDB0000518	-0.302369	0.81092	0.010881	458708	405068	679788	375374	294223	653384	336590	408331	552898	199158	226403	315096	294664	226274	375301	274940	320864	233757	506882	279261	292554	276099	312617	267288	182567	309504	247065	391995	256875	293822	478386	203584	222649	266227	237291	345737	239754	205259	324237	339975	420672	252674	517798	321592
Carbohydrate	5,6-Dihydrouridine	HMDB0000497	1.01282	2.01785	0.000115723	11611904	4165498	4744586	544411	14954202	1133324	12067697	10771645	3122052	8544260	765330	4940921	1176219	447188	4140564	4239930	5230127	1803774	11704163	9089199	5559220	8585365	4736317	3841460	4575320	4905418	3398494	3024075	5643188	3382266	1862176	12593399	20226893	22914752	18234723	27982476	24589125	9993568	2058860	2682588	4587108	6177429	8586347	4620447
Carbohydrate	Allose	HMDB0001151	-0.623913	0.648908	0.00642553	17288832	4117535	2633466	6196523	41067489	18831697	32212504	54581158	77570130	24972002	8143535	51672597	45006558	11151208	112863878	42127206	44032211	25045736	72249565	95067143	72330619	80825802	55199222	90542931	53162060	98876817	52821079	89123161	38737501	74483936	50168373	78803809	30658801	17941679	24431495	40404865	20047973	12373838	16825007	53008807	74810255	31388784	19937105	28726792
Carbohydrate	Galacturonic acid(aldehydo-D-galacturonic acid)	HMDB0002545	0.700328	1.62487	0.0114185	11482630	3427253	3887545	406623	13785551	496700	23331895	14539413	2553591	12587334	2143401	8683841	575528	344525	4998070	10663885	6837245	2540875	16464176	28407491	5491275	42378275	19742790	7734360	15578492	20604915	5933419	5618311	11505669	3616698	1257414	34556880	10566551	24728302	18871628	21107814	18762750	10247829	4737214	5671831	15377225	9686527	11340018	11124459
Carbohydrate	L-Erythrulose	HMDB0006293	-1.12919	0.457174	0.038552	6608255	4275257	6221471	685234	3575838	779866	5663047	5624419	11118457	1954467	1098425	3536343	987971	611349	9651596	23932748	59270421	53400509	4429759	8711846	5739854	4488017	4150993	3227047	6625605	32025684	3795970	7151731	2388959	8212392	4220349	7450820	3475756	2419017	7169207	2141437	3408189	1613444	1840998	4098405	9557188	2915145	3679059	4362417
Carbohydrate	N-Acetylneuraminic acid	HMDB0000230	0.457927	1.37357	0.0307826	15663433	51209729	64360579	3719556	19624359	3931589	17631128	17009305	13333817	15222452	1461806	33421543	1650227	1567597	18082954	24751327	15714977	27922780	19926428	24241582	27287507	23667040	26426769	39146966	22116603	26543819	23488593	4003853	15704468	18696688	12568039	55087493	26295208	32899418	33015368	44195363	32969632	29511851	4374490	22108199	34855728	20723926	29925040	28010540
Carbohydrate	Ribonic acid	HMDB0000867	1.03255	2.04564	0.0283573	150068382	48821147	53514204	4583594	98537394	7031987	89107438	72710620	21179202	39392963	3160154	22117262	4185850	3527055	48800838	38381638	36972161	15730126	75569962	102201192	29546849	101372517	18375128	18441542	41997003	54960532	20317627	19425633	43182326	21571932	17920388	70986702	256947243	392425094	256517472	389704018	316725118	103986085	13556131	31973351	38059959	33471369	63279219	26720051
Carbohydrate	D-Sedoheptulose 7-phosphate	HMDB0001068	0.741651	1.67209	0.0229528	5785869	3636622	1771398	312506	1090472	81100	1838397	1661038	6177446	666603	332486	1471930	1262151	827190	8334437	511785	1499932	1660290	266572	185871	9842228	935836	40517	3266427	1454017	1061467	2734072	759223	1975323	6045742	2522117	2783007	2835996	2611173	132651	7884742	7278575	2500516	19485	1816486	4384532	2053077	2199215	4442005
Carbohydrate	L-Sorbose	HMDB0001266	-0.623913	0.648908	0.00642553	17288832	4117535	2633466	6196523	41067489	18831697	32212504	54581158	77570130	24972002	8143535	51672597	45006558	11151208	112863878	42127206	44032211	25045736	72249565	95067143	72330619	80825802	55199222	90542931	53162060	98876817	52821079	89123161	38737501	74483936	50168373	78803809	30658801	17941679	24431495	40404865	20047973	12373838	16825007	53008807	74810255	31388784	19937105	28726792
Carbohydrate	Sucrose	HMDB0000258	-3.29596	0.101816	0.0186111	80541	127165	197325	299305	197207	1121559	190882	254702	16333213	73038	251322	3385278	4016553	1420932	13445504	520936	1574933	2345053	639324	1425237	2691006	524967	3331624	53897680	759308	1388408	26917503	3374225	83845	3031707	8139559	1248905	113355	143499	383676	176185	78695	157138	156934	259465	532598	143325	160210	301289
Carbohydrate	Isomaltose	HMDB0002923	-3.29596	0.101816	0.0186111	80541	127165	197325	299305	197207	1121559	190882	254702	16333213	73038	251322	3385278	4016553	1420932	13445504	520936	1574933	2345053	639324	1425237	2691006	524967	3331624	53897680	759308	1388408	26917503	3374225	83845	3031707	8139559	1248905	113355	143499	383676	176185	78695	157138	156934	259465	532598	143325	160210	301289
Carbohydrate	D-Fructose	HMDB0000660	-0.623913	0.648908	0.00642553	17288832	4117535	2633466	6196523	41067489	18831697	32212504	54581158	77570130	24972002	8143535	51672597	45006558	11151208	112863878	42127206	44032211	25045736	72249565	95067143	72330619	80825802	55199222	90542931	53162060	98876817	52821079	89123161	38737501	74483936	50168373	78803809	30658801	17941679	24431495	40404865	20047973	12373838	16825007	53008807	74810255	31388784	19937105	28726792
Ceramide	Cer(d34:1)-Cer(d18:1/16:0)	HMDB0004949	-1.02799	0.490393	0.0490632	8698329	21162852	9142629	12796042	15037803	19043933	71892468	109467944	56222941	41016446	10220234	6596599	73483011	89477026	734810685	68863429	551862813	214108177	178021794	88536972	213800225	355127565	72810175	99147614	72247701	91600640	115772227	209567958	77116144	64963864	64832266	67626746	20474060	72373895	72201135	15550025	459542520	105339224	40280478	57284308	17098244	24428146	11647513	46805624
Diacylglycerol	DG(34:1)-DG(16:0/18:1)	HMDB0007101	2.7102	6.54412	0.0310285	375647	3321798	559066	1517339	150473	386594	45070765	58351	10817731	17997376	60774	N/F	592625	345501	307058518	494822	133318348	44368134	12751069	527683	31702722	14752122	756671	46078	192082	2573239	112562788	29378420	4707169	424333	2311831	58167015	2440891	196909049	151717049	2805594	100192557	309062016	19585055	96547898	163540	894108	104914	61584950
Diacylglycerol	DG(34:2)-DG(16:0/18:2)	HMDB0007103	2.31617	4.9801	0.0360169	2234774	14448594	2707508	4547893	995669	2017343	138078159	58828	28926452	52024271	107683	408983	2928738	2741333	1469529160	2818541	593506213	232758702	55432580	2262309	151598251	44770303	3737354	1117288	882129	14428712	438997976	121869185	20529551	2012088	9882361	231899268	9738811	545798205	427924217	8370653	471614310	986959507	64110034	353752233	969224	3042506	1087098	337548352
Diacylglycerol	DG(34:2)-DG(16:1/18:1)	HMDB0007131	3.39511	10.5204	0.0457193	N/F	1244127	57704	295911	995669	73810	27114514	421037	3140988	8587468	371134	408983	N/F	503114	103161920	N/F	20062468	4869815	2633190	448997	7465027	11053925	160396	1117288	882129	289654	33692390	12753179	1555183	203694	630148	38930695	2175087	167282839	134745189	1727599	43927473	164993404	10730231	67288911	58406	476479	48982	28413076
Diacylglycerol	DG(34:3)-DG(16:1/18:2)	HMDB0007132	2.89747	7.45121	0.0396794	615711	9933581	942129	2366087	111680	2217673	58781011	262326	13642899	20357351	396108	126831	427343	4464845	434514181	1284349	106752852	44229328	18718073	1636392	56543369	34905580	1090031	298979	458342	4520075	152737499	47252417	7612569	1274286	4699147	144151764	6787352	303213854	268834586	5566658	146505840	425749657	38950087	177639380	184769	1859110	186802	156945104
Diacylglycerol	DG(36:2)-DG(18:1/18:1)	HMDB0007218	2.73961	6.6789	0.0307334	803204	23177198	3497220	9846484	2031621	3905032	288644500	363041	59844210	90065748	174978	279908	1142078	5196287	1705270880	1387927	616379481	160711623	58084661	5324144	176600663	126185645	3027459	1089682	1156756	11337643	613756788	158780856	24861347	2232516	9405390	384711201	16551623	1207816021	988501725	19309148	524423109	1525975211	107502068	501641595	1498450	4727589	660404	438646211
Diacylglycerol	DG(36:3)-DG(18:1/18:2)	HMDB0007219	2.3312	5.03222	0.0332607	5675437	97842304	13869480	29580468	6626820	18196338	822297505	3871547	174262514	259267793	1143726	1624686	6524244	34630858	7399220849	8423749	2635417463	825202639	274893416	20586770	846633515	408996186	11470052	6961744	6250674	60674517	2459488867	589608187	90648734	9787987	43992843	1530588635	66867425	3146341353	2658505579	64250256	1976025564	4908255565	409148796	1824711354	5934015	17207840	3106947	2388897771
Diacylglycerol	DG(36:4)-DG(18:1/18:3)	HMDB0007276	2.43556	5.40973	0.0482109	5924046	67285185	10818463	14830168	5257715	13868982	310899260	5264892	76429155	118231857	2386460	2615971	8654285	33102345	4266836633	9105517	1500473253	477169332	201094821	14166289	536304873	277337875	10682508	6932273	7740621	47497489	1357927743	303364636	59286747	10703659	33312775	826272593	42263742	1342486897	1043016649	29050824	1058370784	2254005313	238463671	840383641	5896670	13498588	3920743	1610754640
Diacylglycerol	DG(36:4)-DG(18:2/18:2)	HMDB0007248	2.43556	5.40973	0.0482109	5924046	67285185	10818463	14830168	5257715	13868982	310899260	5264892	76429155	118231857	2386460	2615971	8654285	33102345	4266836633	9105517	1500473253	477169332	201094821	14166289	536304873	277337875	10682508	6932273	7740621	47497489	1357927743	303364636	59286747	10703659	33312775	826272593	42263742	1342486897	1043016649	29050824	1058370784	2254005313	238463671	840383641	5896670	13498588	3920743	1610754640
Diacylglycerol	DG(36:6)-DG(18:3/18:3)	HMDB0007278	2.77401	6.84005	0.0444293	N/F	3665935	357907	105687	103607	467670	3363282	115794	2302629	4719289	90148	N/F	160244	721368	43029392	175349	19851289	8571561	2392029	261885	10659855	3109903	244651	93176	118621	78692	21243674	3046556	520409	119384	N/F	25129893	903174	27225286	33083995	263357	19240780	47888655	12984504	15844793	69048	1584651	184745	38522750
Diacylglycerol	DG(38:5)-DG(18:1/20:4)	HMDB0007112	2.31262	4.96784	0.0440407	11131122	68090305	2655368	19489176	6571549	14123238	54168698	581751	39067578	97775126	N/F	897014	5818613	1848360	213934740	8215456	86990842	36276545	25642719	11446478	131463486	137016640	3460827	1295692	4041267	6355745	229736246	35848253	28359253	9813049	8429580	82942714	25765578	246745258	215379200	12878572	63284909	344663362	106782770	122159778	2876875	27871943	3480798	138134402
Diacylglycerol	DG(38:6)-DG(16:0/22:6)	HMDB0007121	2.08631	4.24661	0.0389114	13768493	82556493	2449914	14639025	5145217	15937122	38156338	1337336	31345181	72868074	N/F	704297	9883613	2672930	168502180	10813279	85296265	26733278	21684822	12492978	151626642	141747339	2544811	3340281	8757791	3633390	237373670	27485196	30677730	12533591	6872837	89523952	29719545	217551566	166927171	7486295	52804920	259173512	104017387	111503497	4768771	36094699	3417648	177184349
Diacylglycerol	DG(40:7)-DG(18:1/22:6)	HMDB0007208	1.9515	3.86776	0.0433744	4441125	28659386	3765973	13977493	4269937	3366515	30257909	884378	72869120	130385486	1224691	1759404	3584106	3137267	155771110	10226781	105559001	35593688	25693634	3258819	85334070	47399299	2455553	577718	1118492	9038807	135407003	26025347	26648425	5177766	7023006	84279661	23000294	259239729	205356863	14847224	50292076	144400722	43394595	47152917	1705944	7301360	2860629	84673665
Fatty acid	10-Methyltridecanoic acid(FFA(14:0-CH3)	HMDB0061781	-0.230724	0.852207	0.00395491	29554758	51355130	40535272	54547087	34021334	69280440	34489900	32464488	40863223	36667331	42572633	41505258	49639904	47549854	51177127	29800497	31436448	39967006	38676865	36319345	51779849	27041904	51734004	40191065	34454938	40597801	32806644	47434918	31438762	40231497	46598216	29838197	33868685	44165182	37929549	41169721	31053715	51332628	51880457	36699168	36767081	29392298	26945334	50514199
Fatty acid	10Z-Heptadecenoic acid(FFA(17:1)	HMDB0060038	-0.13568	0.910241	0.0010606	5312558	7087079	6204853	7173195	6213354	7132583	6173937	5766989	6170411	6578078	6274773	6461290	6665290	6635738	7685617	5544668	5586919	6527628	6316510	6111929	8121211	5240116	8018529	6232933	6317302	6207373	5413872	7089210	5749113	6483866	6864234	5706831	5217785	7214550	5975309	6724400	5875731	6502288	7728022	5869289	5588043	5426390	5322165	6889929
Fatty acid	13-Methylmyristic acid(iso FFA(15:0)	HMDB0061707	-0.169841	0.888941	2.02198e-05	4384577	4726221	4667859	5410262	5070289	5916124	4476367	4374843	4882440	5256903	4950947	5616165	4657345	5596872	5687824	4411934	4453978	4842832	5465897	4823490	6254607	3938602	5700312	4755509	5082544	5487175	4091430	5109026	4631480	5175925	5098049	4248231	4026882	5586195	4653492	5338557	4275685	4907440	4706834	4576313	4225258	3995438	3864279	4759969
Fatty acid	3-Hydroxypalmitic acid	HMDB0061658	-0.177562	0.884196	0.0481601	1049508	1082551	1034754	1262137	1085729	1682804	1358339	1154350	980709	1209130	1044032	1101666	1172478	1207755	1162651	904053	930119	1013074	1343715	1261128	1242461	760940	1168121	933672	976832	1106719	595252	1049063	957885	1020884	1079770	784653	1046378	2031428	1153056	1638691	1244181	1127002	880158	1219631	810567	915554	740324	1232186
Fatty acid	Methyl hexadecanoic acid(FFA(17:0)	HMDB0061859	-0.118142	0.921373	0.00137613	5407275	5949638	5710183	6298783	5969548	6115953	5887927	5754062	5575725	6290927	5302073	5974533	5368891	6297029	6574428	5179504	5127601	5602945	6590135	6359879	7266412	4958518	6479126	6026136	5672660	5969401	4959079	5975859	5137894	5868373	6027145	5168025	4769630	6787804	5606255	7035308	5215812	5562903	5236455	5515821	4987785	4776919	4854428	5185884
Fatty acid	Pentadecanoic acid(FFA(15:0)	HMDB0000826	-0.149952	0.90128	0.000988788	11461386	14192777	13899829	14888953	15045565	16173524	14728467	13911212	14077631	14563352	12468344	15452129	13388021	14397401	16779859	11939919	12984716	12977230	16040367	14383792	17453931	10443230	14654736	12927860	13323670	15360061	10306940	14855367	12734783	13823751	13883487	11584681	11149446	17712755	15102045	16048827	12289714	14162224	12820965	13224717	11512611	11559983	10780727	13326146
Fatty acid	Tricosanoic acid(FFA(23:0)	HMDB0001160	-0.135608	0.910286	9.48063e-06	3950275	3424140	3744155	3733715	3803274	3861320	3710475	3365452	3572178	4118965	3534263	3859295	3271832	3780572	3640986	3707216	3564578	3592173	4065832	3724318	3868712	3085081	3402346	3895959	3581704	3781035	3099622	3671310	3676894	3806503	3535091	3313291	2980588	4233928	3399875	3714559	3455801	3571767	3342515	3301378	2987923	3638786	3115355	3438946
Fatty acid	Myristic acid(FFA(14:0)	HMDB0000806	-0.230724	0.852207	0.00395491	29554758	51355130	40535272	54547087	34021334	69280440	34489900	32464488	40863223	36667331	42572633	41505258	49639904	47549854	51177127	29800497	31436448	39967006	38676865	36319345	51779849	27041904	51734004	40191065	34454938	40597801	32806644	47434918	31438762	40231497	46598216	29838197	33868685	44165182	37929549	41169721	31053715	51332628	51880457	36699168	36767081	29392298	26945334	50514199
Fatty acid	Oleic acid(FFA(18:1(9Z))	HMDB0000207	-0.433571	0.740427	0.0061791	101316978	276177566	191686024	195879110	107992060	241503174	114961255	112644164	129073684	119546659	155487030	128440487	267215777	163914503	416113038	106919884	112063986	127494208	126319620	136052311	294684845	92746473	356481431	205599804	116869110	127712212	103033227	256809376	102448126	128331915	217729478	106582474	93105627	150581922	146220487	147126242	109911868	169927274	244404211	102873403	105855453	101660157	96055672	263243387
Fatty acid	Behenic acid(FFA(22:0)	HMDB0000944	-0.0992552	0.933515	0.00172787	9097588	8133996	8315225	9472181	9388469	9124656	8991999	8652762	8129454	10165232	8957256	9459373	8365714	9265866	9071156	8796478	8095138	8967471	9724516	9233497	9515831	8081407	9327481	8899268	9571298	8966122	7075370	8308050	9607787	9037289	8679288	9041715	7370064	10510947	8742021	9960315	9508778	9652352	7883843	8422877	7828187	8100968	7375661	8705630
Fatty acid	Arachidonic acid(FFA(20:4)	HMDB0001043	-1.3291	0.398017	0.00504009	4894584	251742821	271237453	59935828	482737	51033652	6314093	4483848	83055645	639328	8540164	94456710	46587021	53768727	142867913	7349312	4633817	92406154	17789685	33067425	202388306	1931945	188338929	159688366	2997460	70747034	19733516	173523694	82086	86178502	126502317	6978197	3146498	6710581	21412565	45576978	16017718	32344634	8719227	8153396	35617661	1124249	2832017	72744057
Fatty acid	8,11,14-Eicosatrienoic acid(FFA(20:3n6)	HMDB0002925	-1.68841	0.310268	0.00841336	688242	15882068	20239625	3981226	131124	4555746	402322	318567	6211783	113021	973987	1651183	5245145	3470036	38701982	530024	585443	4873190	1143037	2204824	19662247	135244	9981404	14933180	103353	912690	837301	14135121	103984	2684394	8968121	482275	191053	1292379	2001631	3989717	1075696	2293219	2042234	175755	1764444	183127	456209	8653630
Fatty acid	Linoleic acid(FFA(18:2(9Z,12Z))	HMDB0000673	-0.345683	0.786935	0.00460763	164854466	459008498	356896567	266755673	170144204	345935623	225612320	203847785	181596488	179384421	244435351	180573568	344171539	245585230	335036027	169226689	153331825	167414785	218387786	240434173	332493738	140635030	390399843	218916748	163699146	178863371	150121148	321316889	156389382	176028713	222693464	150211764	144089531	253091715	197828711	258165440	195029026	276542960	374245382	156424272	156168887	152439321	148724440	287865018
Fatty acid	Arachidic acid(FFA(20:0)	HMDB0002212	-0.091717	0.938405	0.000257662	16780084	17460509	16518608	19093423	19092823	19075050	18383259	17036278	16754650	19815087	17250481	18754363	17275634	19138068	17261138	18487958	15563766	19196339	18990093	18502123	17727172	17556142	18210120	18636330	17718497	18289155	16763365	18713541	17561390	17155555	16968322	18434321	15723881	19031162	16996947	20363865	18465211	18383607	16708133	16263341	14798448	16709556	17137529	16448907
Fatty acid	Eicosadienoic acid(FFA(20:2n6)	HMDB0005060	-0.484556	0.714717	0.0160753	1541454	5018020	4437628	2152832	1308910	2576852	1963296	1584521	1707956	1534979	1685439	1854959	3783389	1976319	7264965	1315678	1374151	1720782	2012072	2805942	5524835	1074706	4590207	4134793	1389594	1885231	1123842	5751180	1269672	2017777	2955477	1626581	1048671	2789756	3356242	2797730	1918058	2744709	2370719	1342952	1263109	1173277	1346999	3759590
Fatty acid	Tetracosanoic acid(FFA(24:0)	HMDB0002003	-0.101822	0.931855	2.00246e-05	18219351	17320959	17729407	18944491	19486147	19153215	19329854	17559401	18019920	20107908	19318793	19625817	17371061	19184897	19215068	15631236	18197872	18611903	20420976	18590423	19226114	16922776	19659593	17799376	19119489	18834569	16006346	19388018	18234448	18450613	18222986	17251894	16147998	20304879	17341361	19392834	17119987	18188826	17143150	18031253	16123194	17271189	15734321	17668944
Fatty acid	5,8,11-Eicosatrienoic acid(FFA(20:3n9)	HMDB0010378	-0.784501	0.580553	0.00757832	159596	1543104	1559892	411969	200635	500489	205985	139929	482179	274419	139102	463874	231962	358436	1122573	149345	150232	550239	262080	318279	892184	137329	879533	654761	197127	271374	177910	735529	153846	379495	887685	164790	116985	313447	247723	515927	285523	296024	246143	165496	191101	137930	188533	567471
Glycerophosphocholine	PC(30:0)-PC(16:0/14:0)	HMDB0007869	-0.535591	0.689876	0.0184212	250072584	231099533	213097114	507356499	241492192	197834267	186854900	243042651	124143839	112470425	85431272	326230492	362580046	66074880	42508390	246924057	45329008	44303898	445818864	146457957	161558545	733582405	377043317	294241329	277884403	428869203	191271240	278011194	284892375	167923464	373292160	172647924	355939426	173545155	257210185	430935389	68524511	150509534	124091027	215388820	59343590	87866457	303644722	117501983
Glycerophosphocholine	PC(32:2)-PC(14:0/18:2)	HMDB0007874	-1.07764	0.473802	0.00814691	11800216	20013106	15588312	13565771	6001836	5670742	19030095	6865034	3330063	1602833	1502740	15731074	24141437	477796	4776598	18336815	5188632	4578020	21150200	10257869	4098135	97113133	39377331	28162161	35749973	30206146	30179367	21749250	24066498	7265391	21257237	14620038	26471132	9463424	8595199	18250424	6552752	5755581	2519614	6164109	560974	1912897	25828663	2327853
Glycerophosphocholine	PC(33:2)-PC(15:0/18:2)	HMDB0007940	-1.35623	0.390602	0.0103409	15754656	38755810	12980223	13896839	4189491	8305454	12021001	9296918	3267004	1812650	1350744	15403440	34869175	1236562	4782705	19682889	6422981	5242400	27078552	21327729	8045865	158339679	49778528	48029744	45652367	30474886	65233135	18205621	20218958	5209596	24027504	28197640	19030734	7792101	9821804	22601229	5415527	2301411	941278	2596032	820397	2025016	29816093	3005337
Glycerophosphocholine	PC(34:1)-PC(16:0/18:1)	HMDB0007972	-1.08041	0.472893	0.0267127	2381862897	2598366785	2536019454	2562350078	1230728330	770389842	2232970919	989096571	942944773	655723441	492061976	2091172991	2355580512	165399834	434852814	2293230435	744769676	415038142	3350964488	2267862716	1131167285	20915751930	3617196559	2305156124	3615508453	3056097747	4164991411	3763961281	3941778041	2255987960	4805256270	923599855	2532052451	1337833254	1403519080	2504463476	767909486	712955005	433470730	1611645296	178335962	661675781	3655379534	463963074
Glycerophosphocholine	PC(34:2)-PC(16:0/18:2)	HMDB0007973	-1.7936	0.288451	0.0275309	1308103339	5650013512	1383173745	947055474	260608569	744481359	1032481881	841121280	396055193	244820041	272170900	891668237	1504504900	82859920	609456218	942262335	957658180	697471655	2029791457	5087146794	972148096	29969003964	1457965976	6657583310	8473736599	2101743766	13846400664	2038020637	1640029553	866211849	3062715565	2198243621	924213812	1428103232	1180065976	957272402	679696751	289706046	151045451	423388002	101118125	311874150	2371653887	269518177
Glycerophosphocholine	PC(34:3)-PC(16:0/18:3)	HMDB0007974	-1.14177	0.453203	0.0243711	60577731	124619676	52820189	57224619	16370886	59040216	47988502	84969089	16660068	9743315	8159189	52080512	70706366	10863675	27681060	48676214	26828483	23294303	85298144	124125345	37057942	665699183	106928581	132368130	134079509	94356106	202762242	81061467	49822678	39373179	116100425	86697008	48731678	44895140	54766837	61709725	32238119	30324842	15540020	42077334	4406445	11060077	75352606	17260562
Glycerophosphocholine	PC(34:3e)-PC(16:1e/18:2)	HMDB0013413	-1.36627	0.387892	0.0116376	18457487	84574111	10800575	6800786	3065241	16635386	22442958	33573313	10457616	6972908	13617493	13132765	30470901	2879977	57849262	25530965	117707422	135764743	35322341	136758493	32170962	461070679	22450809	213311661	177275690	42214644	185825404	159754069	206548222	7115212	21316201	40140561	60226632	57832470	55656782	16814951	136305300	11521915	3907954	12247995	3404510	3158692	18313825	12240910
Glycerophosphocholine	PC(35:2)-PC(17:0/18:2)	LMGP01011505	-1.55376	0.340622	0.0157136	37403980	80634627	31020164	16156622	9967025	13076045	35785537	13777926	9201862	3647407	5154722	23330152	81930239	405062	6363069	39438243	14759628	14002825	41511822	61490124	13663763	445317424	74062790	114930038	116809747	62842637	199425283	50058374	66331253	15033870	46616587	37393305	51301050	21771993	18300428	34293842	9038423	2679155	1245040	5773977	684458	3889079	46636334	3333035
Glycerophosphocholine	PC(35:3)-PC(17:0/18:3)	LMGP01011506	-1.2239	0.428124	0.0196941	12981210	14191755	13226768	9864427	4227803	2636244	13064251	3068682	3272992	1424734	328762	12728245	32605088	201893	75255	18606179	4959564	3175046	24500366	6968702	2468478	92324249	64915199	15164077	18240331	25632067	22950780	20587166	20444658	101011	19763996	8231112	19225249	3483280	3277715	17778343	4502127	65004	985483	6545398	N/F	1422874	25920556	1089615
Glycerophosphocholine	PC(36:1)-PC(18:0/18:1)	HMDB0008038	-0.879677	0.543489	0.0365092	683013286	428543285	524356666	524148469	227741572	122956594	488686116	136253687	170898721	122614817	100398564	543225115	674740236	23717956	109044001	805637637	223656057	133665557	642865201	339420670	175343590	3266293279	609289396	329028758	454413977	643664164	758964993	797127967	1760291491	369989842	791322226	153892065	1112806125	272858839	276211312	752347835	110686420	146558617	96669959	299131741	27877689	82615115	596784247	88888809
Glycerophosphocholine	PC(36:2)-PC(18:0/18:2)	HMDB0008135	-1.61021	0.327551	0.0213237	986506983	1558800419	1005718557	547115452	151166828	231326566	641755212	304071569	237018450	129385992	113388750	507805314	1140874472	27992918	328594054	907451298	624761994	473903830	1303302601	1330921734	354061163	11974099561	756945802	1818533686	2509367170	1279004390	3967155200	1098193666	1562415638	586466425	1701821190	618695478	863384706	494264837	404788132	678282409	306365941	121146998	62634974	198901191	44243364	125447305	961900847	109488497
Glycerophosphocholine	PC(36:2)-PC(18:1/18:1)	HMDB0008071	-1.27743	0.412531	0.0209276	335875163	234220131	305007894	304015724	148915001	44934192	410407181	55963483	146154104	55778065	31986350	240641772	337022901	9737378	40257842	341499508	60365603	31099133	380470387	166267004	81560641	2664334370	512585135	170980797	329880793	418286205	395243430	777185808	775912430	238561650	598165745	82034552	466282150	120858446	104058549	355745882	62031584	63281719	24399644	143534389	9309702	37339356	407967794	29676627
Glycerophosphocholine	PC(36:3)-PC(16:0/20:3)	HMDB0007980	-1.56356	0.338314	0.0250586	611211357	771376690	660739540	474145577	131630755	122364666	452850755	133212610	180724314	82187758	50242523	368609715	685382664	32358704	151847380	515013440	209132679	138565708	1050839436	658262967	190826479	7447999712	871094404	816777730	1112260991	982770353	1637100806	1113642338	973564716	367441947	1174938564	308991639	458414466	221603997	213209348	477031526	158172917	203414563	96823632	377715068	21450704	78035702	656464441	88514908
Glycerophosphocholine	PC(36:3)-PC(18:1/18:2)	HMDB0008105	-1.56436	0.338128	0.0250181	613731921	771414051	660664693	474097034	131639878	122357989	452783548	133231496	180726152	82190138	50242958	368610549	684525010	32361500	151847171	514971319	209134745	139042517	1049971831	657548160	190812996	7448880343	871057934	816255681	1111081432	985481238	1636491476	1112620042	975061782	367374260	1174828125	309000858	458345778	221601287	213180081	476983390	158177395	203392471	96831578	376924662	21449090	78041500	656147193	88524526
Glycerophosphocholine	PC(36:3e)-PC(18:1e/18:2)	HMDB0013429	-0.882989	0.542243	0.0441387	24096347	40225637	20013001	17612294	9083940	14796439	33766859	17460614	11558831	5391407	4929436	28743908	32013009	721272	6989061	22822323	58906914	18309422	35372457	56875721	14934780	258358024	19606745	64930038	70382858	63124156	83838504	90228538	138661950	14715453	34842197	24306323	101354612	31437145	29144592	29046762	21286273	10970647	10263159	13775289	1419957	3597443	36941982	18800330
Glycerophosphocholine	PC(36:3p)	HMDB0011310	-0.854423	0.553087	0.0108182	109788755	113497117	101310397	176559259	117408321	70464757	93803452	78452072	84966119	73102822	48167388	138267701	130631696	16827542	33712495	61279451	77403867	68191624	233822490	164562250	112422500	798806731	111097030	163472465	164871528	259360528	192064048	181284555	281841731	92354721	239549415	48530486	177816877	59482863	75693444	166280460	74052674	37775165	55653350	83619669	21038804	42954723	203172000	47183071
Glycerophosphocholine	PC(36:4)-PC(18:2/18:2)	HMDB0008138	-1.34462	0.393757	0.00750718	36494870	42889076	41122342	17190681	1229445	2348444	28157561	2796712	5518557	1678961	1256205	17418314	61851928	6924560	12119020	56729147	18229411	12055948	63691812	31140272	3334229	239489929	49744874	71001622	74163187	93700964	80695861	108756121	127213529	33494156	75128654	N/F	36797567	9465274	6633493	29817802	9587659	2123656	N/F	6017484	308020	1826099	61107446	824551
Glycerophosphocholine	PC(36:4e)-PC(16:0e/20:4)	HMDB0013407	-0.847641	0.555693	0.0113961	109907823	113957629	101337623	177229035	117379087	70010803	93908086	79254989	84466852	73994766	48079611	139010019	130780798	10627896	33913058	61356123	77484256	68824359	234007305	163567148	112045368	797568761	111375869	163507131	164761598	259548193	191557782	182120072	281956698	92398265	239732941	48523786	178539489	60283439	76097719	166504676	74439187	38276702	56592067	83927632	21316448	43089471	203296534	47567458
Glycerophosphocholine	PC(36:5)-PC(16:1/20:4)	HMDB0008430	-1.51885	0.348964	0.0056108	6270836	63449979	6723157	8190153	2936105	13449107	3742425	81174	411684	291812	7064441	30309130	6846743	1253588	813016	6145659	14090891	7210719	11634037	3135644	914883	32735729	22854327	2239087	5253608	12383650	6996622	9057603	8629671	3187940	10222359	1199271	5582539	1687884	976783	16944372	1590310	2297249	6800114	3436353	1384442	7682022	7759183	153607
Glycerophosphocholine	PC(37:2)-PC(19:0/18:2)	HMDB0008592	-1.06494	0.477993	0.0192774	6647225	7938909	4887629	3831262	3423916	1861646	9539673	1759878	2489403	732406	798849	4866110	10338458	133751	1029784	7956069	2338556	1947818	5755132	4614814	1883716	42391423	9348687	9375977	11145384	8284901	13167722	11083095	17207434	3826510	9003397	3650985	11398049	3768186	3016557	7155827	1616153	858507	213703	1756726	102408	850896	7989139	357212
Glycerophosphocholine	PC(38:3)-PC(18:0/20:3)	HMDB0008046	-1.08056	0.472846	0.0271999	189415171	120586137	199749966	205179846	61022456	26174711	117200227	28086572	36876642	25913437	12390700	134915258	249855309	4225830	20196614	136794110	41344295	24968119	459554713	114324473	46921946	1128054179	253821760	86895937	128305791	253717375	136685210	151191678	195411264	81257745	273411178	32576099	154776613	44092920	59340628	232335758	15557052	62080054	35234988	175968095	5259709	25888189	184247831	26639486
Glycerophosphocholine	PC(38:3)-PC(18:1/20:2)	HMDB0008111	-1.42554	0.372281	0.0141868	33244577	30290072	36153017	2900876	13265256	5809834	52462719	6108017	19576966	7109607	3859913	22900848	54109631	1402065	12939413	60324093	11568222	8243789	N/F	24377866	11130646	322867035	49124180	41444542	57995259	73749073	93888260	167370656	208197005	41483052	66717048	14652597	69883495	15953360	13256361	11312363	7020355	6186422	2938847	17081598	1188885	4789612	53321413	4909233
Glycerophosphocholine	PC(38:4)-PC(18:0/20:4)	HMDB0008048	-1.37456	0.385671	0.00966768	1017114514	464476039	849406730	946692073	272120593	67341143	475373805	53585003	181778121	102198989	32245507	637848567	855468658	5442606	67450391	418768538	180790818	109158393	2135524663	347500231	129334804	4686308690	1223111508	311880320	518719705	1305059253	703107413	667494282	952241508	547383720	1654593014	93685124	527248373	152864395	148717314	1294329912	84986546	111701932	70630132	327323597	10583385	62521929	626863652	30073094
Glycerophosphocholine	PC(38:5)-PC(16:0/22:5)	HMDB0007989	-1.40113	0.378632	0.00248905	369689316	261606202	297778009	371050802	90376322	46356058	195916193	25886770	109327049	52173704	10464805	278935119	272911427	23659382	33289519	174742520	51241769	45002386	826641114	196503722	63177616	1532251493	539355237	217211961	239080477	599141852	454892737	531594411	338239196	171759383	644219124	49374173	177134435	49753404	60225479	501241995	52697368	72012060	39726088	132329203	10526462	19144200	252828883	26231863
Glycerophosphocholine	PC(38:5)-PC(18:0/20:5)	HMDB0008050	-1.0703	0.476219	0.0206054	27826120	31987878	20042693	32224905	7298881	6989216	15380991	6117757	11804960	6413584	3045136	30613483	28503297	892469	4147458	7925202	10628615	7717961	59442163	26916093	8257859	177527402	41984900	27601657	33207145	44983439	47675449	32583785	19475921	9724345	43508425	17376905	29842397	15025703	15459458	39404702	4876867	7467688	6545393	10024629	1476851	2980595	24140217	3039172
Glycerophosphocholine	PC(38:6)-PC(16:0/22:6)	HMDB0007991	-0.982456	0.506118	0.00903979	201275546	619257947	423787748	359002521	121142690	138045928	410711225	106502535	157190388	91152395	46971739	535897566	329328174	25698176	157533184	146105246	344858384	156017272	700566129	530180263	133001087	2039790098	539307414	407672511	452844473	667899962	751150111	442776840	571656981	195875012	570887076	256423288	256847337	271170468	330110359	431585710	111406955	76392307	119292387	113463635	23325772	83924629	538203248	54123563
Glycerophosphocholine	PC(38:6)-PC(18:2/20:4)	HMDB0008147	-0.940652	0.520997	0.00971479	38537797	29469833	34571924	26495920	5971123	16127788	22520183	9509329	9681617	5128997	4754955	24659755	35119869	14744504	2618618	19939262	10396706	9386266	70659844	30031999	10493038	171074705	48941930	33287453	41027119	74773007	63482714	50683366	45875386	22410749	53918927	12495575	25859765	15799655	15119499	38192643	6804957	8965704	5549821	12277612	5168388	90276	35322409	10616247
Glycerophosphocholine	PC(40:5e)-PC(40:5e)	HMDB0013444	-0.823371	0.56512	0.0323235	11897268	7798204	10229098	14933751	13822569	4340500	12668117	4911261	9641578	4275052	2585066	20183287	9676537	2376243	1006767	7785284	4190243	2004625	17423737	6484232	7383373	55464359	10082632	7256968	9330325	28524419	2896561	15718168	34248465	11104384	22073174	733263	21646009	2811067	3221662	17387537	1700972	824945	3049813	4685072	1098279	2276229	19041999	2226313
Glycerophosphocholine	PC(40:6)-PC(18:0/22:6)	HMDB0008727	-1.39062	0.381401	0.00149549	37216384	61588189	116199990	63007350	32314786	10489203	97317244	7970984	19427150	10123346	6894264	60059910	70563792	937439	24291049	71653956	53457289	16269045	158883688	63307721	13595984	394070009	128193268	55592820	92484434	125306608	88638634	85125917	191984885	63559865	132048697	18784966	82519059	35390093	27778771	84309560	16678232	6574322	10070307	22593733	959788	9765574	91276137	3693490
Glycerophosphocholine	PC(40:7)-PC(18:1/22:6)	HMDB0008123	-0.930673	0.524614	0.00936116	63312298	75302444	136596637	93415222	38633852	26124204	111255792	18961862	46214265	18001173	7894440	105249208	96703755	22864163	13880048	89578528	33650978	16080197	154063140	57586666	19307082	365301747	146149905	53892375	77989370	150359484	98822442	163903719	178812471	57610357	129046235	20096543	136154786	47765775	38527197	148363791	19934835	19625311	13194189	39681069	5425480	7701212	110075313	14061447
Glycerophosphocholine	PC(40:7e)-PC(18:1e/22:6)		-1.33448	0.396534	0.0296089	8893382	15694796	18518952	20192379	11842520	7463865	11116497	4765095	13396141	6721539	4395774	18633227	9688664	N/F	102772	7280709	1463272	746588	25466578	14966198	5472562	146854118	13132291	11129655	11707407	28896664	18032715	15400170	15719634	8862054	27489820	6351669	3917369	7223176	7986322	23205036	2090198	117899	1065256	4025220	62681	1698594	20097842	1733955
Glycerophosphocholine	PC(42:8)-PC(22:4/20:4)	HMDB0008640	-1.25514	0.418952	0.00701729	18900297	5504956	15717380	18172330	6431860	809987	11885697	620172	4947720	1740574	402098	14922240	17748798	792531	1168742	10495626	2235250	1459781	41480493	2332786	1758182	38907889	42773179	2883649	5903418	40204780	4764672	23801048	43763864	12558957	26175048	687748	11509369	1725084	1254250	30053918	797408	1976618	1897030	4413012	178035	895493	16491296	622906
Glycerophosphocholine	PC(32:0)-PC(16:0/16:0)	HMDB0000564	-0.773786	0.584881	0.00998465	1383977378	1810044210	1612164957	2352585894	1657620999	577454476	1320246782	969527169	928419265	841522650	647048657	1288756693	1187258112	527855952	258358337	1454766246	371152971	211760828	3704419940	888318285	1626482028	8424454483	2205724594	1536848898	2389800978	2575219751	1544745806	2129411909	1575588874	2937399465	3858616649	401535905	1170151437	875534818	856290235	1514309080	470759783	646239241	643175703	1572830547	457626360	1260042728	2472999218	537901050
Glycerophosphocholine	PC(36:4)-PC(16:0/20:4)	HMDB0007982	-1.52574	0.347301	0.0162769	1240545879	1302549210	1019261831	1282698488	294149250	245210778	555997905	209015321	287999264	188417514	80899411	958593310	1042394123	43694155	145384874	360485989	304835406	207629786	2659468046	1371546451	383191169	10437413633	1675341727	1119867125	1137557520	2085122290	2414108849	1015375496	809974811	611053953	2233037615	344430851	430704253	350749883	440362638	1196722952	186135057	314106279	173366143	512325907	36409834	132424838	1065400607	106713478
Glycerophosphocholine	PC(42:9)-PC(42:9)	HMDB0008673	-1.04869	0.483406	0.0252898	958485	592328	1392206	1598766	125804	128372	1092410	163697	482774	59198	N/F	1957825	1935439	544844	N/F	894739	193393	56683	4158381	699395	52344	6605113	3296618	806226	827623	4457685	1300589	2414287	2601123	562056	1854405	N/F	1220310	382293	352129	3150876	57590	208663	173952	457640	61064	N/F	1407789	175535
Glycerophosphocholine	PC(38:4)-PC(16:0/22:4)	HMDB0008079	-1.33788	0.395601	0.00304351	111540439	42784314	76410639	115427626	45745849	5557305	53827648	10147997	31702181	7054214	1565325	79111271	113785527	N/F	6450263	55132854	15352151	8104787	219291798	36761373	21697498	372946380	170611691	40707756	49571750	202963039	62037475	180782963	152253161	68085755	223386909	4716118	66531802	4735832	13097811	141928782	2934413	18798383	11048267	36415305	893820	4323761	116822108	4155573
Glycerophosphocholine	PC(40:3)-PC(18:1/22:2)	HMDB0008597	-1.07402	0.474995	0.0207648	4670202	3313702	3769639	4979507	2352632	131039	4130900	381087	1704622	61767	123369	3830286	5536342	N/F	242902	5681061	564345	431593	6934319	2146757	793837	19023047	5221742	2865596	3788317	6968738	4755409	13724292	21866731	3779122	8160792	133789	8041748	1081626	726709	5328825	N/F	905167	229656	2545773	175703	457432	5937850	113277
Glycerophosphoethanolamine	PE(34:1)-PE(16:0/18:1)	HMDB0008927	-1.11317	0.462277	0.0182367	30473461	9846361	27727233	14222997	3247039	1107401	22141036	862001	4447387	1501139	67820	19196170	51597842	N/F	2877034	22281557	15838243	10169779	54052270	515823	1162197	36011570	37082530	2716589	8414479	47242476	5629381	26605132	37179849	13096889	47265510	1646511	18008685	1101706	808592	34194197	5629023	944550	65408	2465434	N/F	466699	19822845	214078
Glycerophosphoethanolamine	PE(34:1p)-PE(34:1p)	HMDB0009048	-1.09147	0.469283	0.0301511	31781929	9507373	21587503	12336753	3939046	2766725	13047265	3368616	3609883	2728611	2441149	17363166	30685441	1871134	2185619	23094946	6235191	6156793	56748776	1219934	3447859	101143392	23690786	4903947	10089380	39472054	4738243	21272801	63594809	10809781	33978647	1830802	26417552	3269436	1736646	41432184	4385365	926340	1210373	4214124	1142036	2707580	22789736	1771699
Glycerophosphoethanolamine	PE(34:2)-PE(16:0/18:2)	HMDB0008928	-1.23707	0.424233	0.0178258	11307904	4666388	11384006	2668330	230032	237540	7310738	1211477	547573	71029	335734	4779110	24219289	123997	2666689	8551044	6697330	6512595	20035966	199294	578152	10074298	13812185	694630	3136047	20618399	2853645	10443802	12280923	4988211	18170626	817503	5185111	474323	224838	7747018	2771245	56764	N/F	686726	140515	434397	5003754	214734
Glycerophosphoethanolamine	PE(34:2p)-PE(16:0p/18:2)	HMDB0011343	-1.66416	0.315529	0.00279506	9835202	6855259	9191123	1828088	1153208	1621346	7812005	7404374	284399	438397	3515748	3349426	38487903	2733903	14460662	22411763	63357462	58582643	31091278	267419	5537387	18258586	13048513	4560614	13627140	29415356	7329982	30791694	72187948	8208756	17229471	1302327	17232546	3778499	771034	5543759	34169978	N/F	210628	2152972	507820	891552	6151514	2031577
Glycerophosphoethanolamine	PE(36:1)-PE(18:0/18:1)	HMDB0008993	-1.11126	0.462889	0.0310167	85386081	13184834	70516779	30032951	7324736	1005954	25467675	2024410	10765401	4872670	398194	40991264	91684972	N/F	4918958	61508762	14954247	17291938	111615660	1401929	1581014	20371136	54207337	2332051	6975737	114757786	3496516	37091137	118647355	31299832	109998738	765494	51845687	2979851	1205384	61975358	5868374	N/F	N/F	3237325	198637	1123404	37308369	740180
Glycerophosphoethanolamine	PE(36:1p)-PE(18:0p/18:1)	HMDB0011375	-0.844215	0.557014	0.0336321	15967218	6873591	9610658	5726666	1805148	2067366	8762292	3176437	2135002	1715563	2514879	7690843	15858387	718706	3422642	10825546	10022103	10487909	25472672	992588	2687990	18722524	6214783	3024022	5929760	23061620	3597592	14974071	27605698	6095974	15858319	860428	20484586	3304470	1882521	11401880	4608515	113398	926513	1745220	495721	1558393	8362608	1172780
Glycerophosphoethanolamine	PE(36:2)-PE(18:1/18:1)	HMDB0009059	-1.39807	0.379438	0.0037501	19024003	3510472	19662328	6562707	1501779	795657	15890997	290813	2295597	1147549	239839	7340661	29135154	291976	1875100	15189176	6558618	3495125	28493426	581629	835531	19331653	22814904	1875688	3830101	24908384	3875394	17096611	37995113	8212804	25633631	778159	14283866	574372	418437	15412858	2609471	615644	131036	1833774	N/F	91109	8229006	306380
Glycerophosphoethanolamine	PE(36:2p)-PE(18:0p/18:2)	HMDB0011376	-0.935988	0.522684	0.0288615	17666285	5722785	11678148	4615574	1405242	2018122	9687552	2565500	2181922	1864037	1521795	6515946	26192401	624462	14767537	12963656	39346033	49137631	32680355	529112	3232866	15239773	12312944	2518076	4919867	31406945	4621753	25237307	32329094	5625504	16904394	1805408	23423200	4863448	2526236	15788009	15763699	906701	825495	3017465	177783	978815	6809820	1680424
Glycerophosphoethanolamine	PE(36:2p)-PE(18:1p/18:1)	HMDB0011408	-0.941059	0.52085	0.0283726	17666285	5722785	11678148	4615574	1405242	2018122	9687552	2565500	2181922	1864037	1521795	6515946	26192401	624462	14767537	12963656	39346033	49137631	32680355	529112	3232866	15239773	12312944	2518076	4919867	31406945	4621753	25237307	32329094	5625504	16904394	1805408	23423200	4863448	2526236	15788009	15763699	82523	825495	3017465	177783	978815	6809820	1680424
Glycerophosphoethanolamine	PE(36:3)-PE(18:1/18:2)	HMDB0009091	-1.19348	0.437247	0.00602408	16046610	4851227	16807541	8111994	2200877	2274423	8474196	3105807	1474540	852498	76179	7678666	20041883	1332780	1189540	12639951	3116551	2760168	37831553	1212936	2236378	18810001	21451562	3519849	6244583	20293876	3964676	13541491	19847115	6773821	25236548	1475726	8821308	2016985	2050039	12394799	1263328	604598	661791	2611498	382730	1122536	9922815	1504815
Glycerophosphoethanolamine	PE(36:3p)-PE(18:1p/18:2)	HMDB0011409	-1.39242	0.380924	0.00883779	12450067	5687580	10298742	4490420	657858	502200	8042240	2077200	328162	N/F	305957	4829488	26997168	249581	3971421	11856143	16017826	19598393	35818171	1103339	2390931	55494133	15939598	7697870	13486528	23617391	14413007	18215487	59803974	3554493	17793006	791019	26597833	2944553	801973	8517013	15789302	87585	75217	1965150	N/F	126654	7302222	277910
Glycerophosphoethanolamine	PE(36:4)-PE(16:0/20:4)	HMDB0008938	-1.18257	0.440567	0.0365387	6052331	1031761	6980736	2944864	228044	20575	3192997	22366	555608	235284	14787	3280314	10208041	N/F	809280	2883785	4434861	2449689	17627820	32123	53015	3342715	9535751	423742	1346210	13894438	1346718	5375425	5209095	2905567	8667070	213697	2026060	66118	16210	7208826	1083695	N/F	38020	486626	N/F	54854	2245694	N/F
Glycerophosphoethanolamine	PE(36:4p)-PE(16:0p/20:4)	HMDB0011353	-2.04457	0.242394	6.3049e-05	121289849	60971696	96599981	69494173	11570595	3326966	41328923	11829605	19975941	7536234	2225281	49942211	239684274	2959482	17416500	86303739	29356853	55045339	337687942	26644492	30133471	211407875	126058662	118320323	102056826	295658858	209676909	201104525	168574460	52415208	310134789	12524274	52115008	8223022	8080171	104829342	17263977	4037005	4123653	10938575	1181001	4082062	60706041	1156883
Glycerophosphoethanolamine	PE(36:5p)-PE(16:0p/20:5)	HMDB0011354	-1.11372	0.462101	0.0337393	699897	3999139	1632682	417755	92555	125426	1151635	365324	440054	158548	186240	1313545	2352074	31194	123030	954863	1193540	576691	1685570	748249	402121	8821051	3545595	3926358	6139158	1707256	6354436	1341042	1802085	426103	1457870	2321352	3527056	784716	331273	1025263	441960	34195	N/F	336981	15459	60861	1888533	16008
Glycerophosphoethanolamine	PE(38:3)-PE(18:0/20:3)	HMDB0009002	-1.40513	0.377585	0.0252113	24104159	3847360	26699332	14638350	1694543	N/F	8760266	53811	2082050	597642	N/F	10981977	34499724	N/F	234718	14049241	2067040	2567344	88204722	67798	409936	15815314	28540983	967017	3665873	41936509	1517915	15375445	18738566	65483	41674759	276075	12230736	108178	170317	20012694	983972	306896	65726	2186837	N/F	173892	13357112	N/F
Glycerophosphoethanolamine	PE(38:4)-PE(18:0/20:4)	HMDB0009003	-1.39772	0.379528	0.0162857	167992566	16226572	147737955	71962868	9333854	400390	50691374	817587	14045998	6426355	449926	74582631	190933700	129171	11879682	63561184	36074904	27599177	370188035	605699	1818860	51921145	161174761	2504440	11401620	283175316	12636060	102932542	144899760	71509462	236749738	1045551	52797439	700071	235835	179751062	13714047	261237	635343	4439953	879852	1293381	50027879	134768
Glycerophosphoethanolamine	PE(38:4)-PE(20:1/18:3)	HMDB0009259	-4.54399	0.042867	0.0410806	4410169	16226572	3778062	1669243	299443	N/F	1890775	N/F	249832	6426355	449926	3058357	190933700	129171	194026	2088829	1912515	825583	370188035	605699	N/F	51921145	N/F	2504440	65549	283175316	12636060	7641983	5619105	2075337	236749738	81681	2319964	66817	N/F	10255504	57238	N/F	N/F	159276	N/F	1293381	2817664	N/F
Glycerophosphoethanolamine	PE(38:4p)-PE(18:0p/20:4)	HMDB0011386	-1.28162	0.411333	0.00503702	73232203	29093326	52455825	24981072	6171180	1950919	25265777	2114326	7450941	2447374	1416854	27728043	58867270	214416	5028521	37874610	21450343	17159231	71034247	7796722	2862383	138147233	32624660	18436530	37592010	64399709	41146528	47730024	82549151	24928790	74422968	3083188	38714968	3930335	2032301	33855036	8551924	1002647	2064544	8703325	317244	1883617	28038935	415404
Glycerophosphoethanolamine	PE(38:5)-PE(16:0/22:5)	HMDB0008945	-2.19176	0.218885	0.0195387	3753323	71188	6810364	615997	23815	N/F	1884596	59315	234567	N/F	N/F	1869646	6372464	N/F	277025	1653341	1915668	1091708	22301426	N/F	75996	783449	9007805	N/F	68122	16043978	469557	9178372	7423377	1885704	3590812	N/F	1652018	24562	N/F	3700077	139122	N/F	34010	N/F	183180	N/F	246672	N/F
Glycerophosphoethanolamine	PE(38:5p)-PE(16:0p/22:5)	HMDB0011360	-2.50776	0.175828	1.17912e-05	63939949	25720907	58074389	29253939	6943959	1183004	29875068	4872851	11521374	3075152	956452	17772436	127670268	1519778	12170671	85701247	48295647	36400497	252243936	17497379	10740285	167612966	140053119	57488056	86812444	190702583	116351661	149180652	106913331	57342265	184119345	6600935	34076608	4032620	2735604	44196139	22539396	4167959	2350141	12275885	280312	2293390	28161132	885935
Glycerophosphoethanolamine	PE(38:5p)-PE(18:0p/20:5)	HMDB0011387	-1.25244	0.419737	0.00915471	N/F	3137765	3076333	3207606	487367	176240	1933006	221003	784046	285863	151822	3064639	5483490	N/F	1084564	1510035	1871698	N/F	9918196	1049825	347194	11633143	4330858	2999790	4032281	N/F	6339932	N/F	2654619	1702767	6712569	976029	4364984	303675	466952	6590594	707974	438984	31339	460379	N/F	53371	2197359	172793
Glycerophosphoethanolamine	PE(38:6p)-PE(16:0p/22:6)	HMDB0005780	-1.27925	0.412009	0.00627555	37609763	39867228	72270603	42753038	9669678	1102955	28955664	1897492	17102386	6330180	1469774	41082934	53609940	103865	2151387	31156815	9501306	8514241	141361909	4648284	5829294	139129819	52965404	23492257	48254451	115301417	48115956	56051546	41995797	29518232	102892799	11002585	28910406	4112147	2768604	74203994	4272567	1217222	359058	4234784	N/F	2236267	42068124	N/F
Glycerophosphoethanolamine	PE(40:6p)-PE(18:0p/22:6)	HMDB0011394	-1.48289	0.357771	0.0178959	9510762	6872626	15147916	7183291	1887149	314773	6937604	424045	2548368	729628	359801	9181411	12539852	33290	649435	9418502	4876931	2873837	28550513	1774090	26872	68111817	9706214	3593018	8878264	21923753	6764465	12238883	13851872	7116028	19836873	1038371	10489607	628027	172662	11714064	1602470	92938	212088	1215999	26691	472688	7790715	15784
Glycerophosphoethanolamine	PE(40:7p)-PE(18:1p/22:6)	HMDB0011427	-1.29507	0.407515	0.00625172	7918638	4701448	14866361	6396342	1513056	N/F	6263990	112566	3209195	958202	54041	6438505	10399484	N/F	726351	6626424	57450	1536129	22597711	1299919	507536	23409247	11571119	2581482	5688581	20766624	8232686	12591487	7007959	4841536	17121699	2132040	6484144	372568	379591	15278654	643419	162757	N/F	794799	N/F	175816	5377648	117610
Glycerophosphoglycerol	PG(36:0)-PG(36:0)		-1.20571	0.433557	0.00551159	3594797	2192943	4121147	2350544	748455	129267	2407043	203022	744857	344966	153356	2365455	3416535	N/F	206848	1842828	2181939	1031002	9367771	481724	141067	8434300	2435330	1315432	2504105	6812579	2242040	4438313	4846123	1953919	5646638	152279	4907458	218297	32164	2956976	1634057	28590	243937	627074	N/F	225248	2247637	25967
Glycerophosphoinositol	PI(34:1)-PI(16:0/18:1)	HMDB0009783	-1.3932	0.38072	0.0463931	3152580	11554651	4176021	2716180	559986	8795974	1801842	14436010	437435	931344	9537277	4549566	9394691	1579449	321697	1311943	2551352	428720	9821996	27334646	2924358	96675365	8773723	19133219	22176864	9172718	11509076	4216007	5695553	3130384	10642269	1844833	3424114	8078704	3845571	4091852	487344	534992	1272036	831675	474565	1533409	5900832	3399567
Glycerophosphoinositol	PI(38:3)-PI(18:0/20:3)	HMDB0009813	-2.31757	0.200606	0.00142344	10979356	14089082	11795693	9985437	2754440	4653244	8685555	28175417	2124046	1390737	5495902	8482226	60973199	5517603	2343456	34802333	5972247	3284951	56271118	72759429	13733723	257765660	74828365	45951124	51760139	44022287	35683971	43734727	60677188	14336267	62419507	1627337	19778796	8308855	4538756	4239151	7547460	1502906	2599111	4182949	1086418	2890114	18583043	7369037
Glycerophosphoinositol	PI(38:4)-PI(18:0/20:4)	HMDB0009816	-1.44132	0.368231	0.00521605	87989602	62080764	100198808	71407989	19474181	24570519	32376798	31842420	18760114	13431114	21000609	70197993	86987656	4261580	8942486	72568963	30480550	20252913	137505460	115808431	22136472	621599336	109994802	70971846	103642665	123446159	97224006	141545239	176143358	63100474	221960931	7307470	54659841	24793437	16594512	50635415	26613051	8276399	9532412	26884647	2890796	12868525	104924312	10175329
GP	Glycerylphosphorylethanolamine	HMDB0000114	0.538876	1.45284	0.0463365	112553717	48818540	23199143	18325062	62122955	1426458	95431449	76128965	2385252	64077907	27533449	10930806	2488584	1774689	1728447	91648614	63977610	9470439	83483068	62561795	8339643	87494557	9902238	7561017	34212499	25919546	4971599	10094094	68417188	3553277	9412264	47518413	83492107	93320460	72733445	89899836	98907906	47589579	35747370	51981393	14383904	58131069	65148719	9964565
Lysoglycerophosphatidylcholine	LysoPC(O-16:0/0:0)	LMGP01060010	0.982174	1.97544	0.00215904	76802064	131998187	128567822	5731697	70019150	25742931	69598055	49194338	4331763	50173254	3069055	11427979	3024455	1074363	3438362	39543239	23826681	2196271	30115687	29001856	9175425	27963691	8440128	7517523	38272691	17746361	3162005	54199824	83503914	16001896	5043667	85149839	105840818	103553056	45201785	85415920	71663866	27455460	10432193	22843289	9691513	64777442	83085407	9404611
Lysoglycerophosphatidylcholine	LysoPC(18:0/0:0)	HMDB0010384	0.746223	1.6774	0.0436994	287760065	561964101	970390213	16623759	5753732	109303254	399735913	350216091	41922118	2085676	41053889	175339069	40888034	10132899	47074302	265726562	354665170	36740362	228909476	350725516	73789822	484255112	77210434	47981394	78006235	168208282	56920131	652530170	15119895	144796888	67065924	271796072	241553904	515505455	412242326	920665069	782412874	298276236	89838028	85020399	137056716	87518269	118276970	105529173
Lysoglycerophosphatidylcholine	LysoPC(P-16:0/0:0)	HMDB0010407	0.94645	1.92712	0.00902212	331089954	51675283	50838164	19433062	239002164	13421145	233557043	222508579	7378401	268737362	15166892	30699551	12526827	6025779	6346600	218508324	106027665	7033771	207293990	162107231	13837828	119492585	24740946	17956158	51695522	23973034	10393901	72535101	165288985	27864060	9201456	85336851	274019574	328997380	85937442	365884369	339821482	51749750	43304012	87438206	22604597	359309543	481055882	21891766
Lysoglycerophosphatidylethanomine	LysoPE(P-16:0/0:0)	HMDB0011152	0.991512	1.98827	0.000261744	400966394	177491820	109177515	31532822	242258097	26776978	366573460	307177711	17173932	399493746	26049609	92368710	34878011	6954592	29299496	207982628	226537864	21831782	442500342	442449105	60654342	368096513	83475524	28711531	104704043	116215134	35463112	247220753	295391840	61751261	36745285	314113213	369260393	527853332	295433521	677468868	639441132	244474766	41598670	115017990	125240155	378249150	569937864	101407203
Lysoglycerophosphatidylethanomine	LysoPE(P-18:0/0:0)	HMDB0240598	1.27667	2.42279	0.0231933	10036419	14603298	20459187	1003789	14642254	1958650	18878560	12694705	1735717	15423565	784324	9187353	3981911	564574	1346131	22400334	22316875	929483	22060044	25929178	4836147	19569518	5034352	2983405	5196162	5853520	3405288	11317669	21924145	5088429	2022258	14379853	12777674	10114025	13634413	54594520	48899123	19599157	2785160	3505632	5912583	15030787	11224711	7092816
Lysoglycerophosphatidylinositol	LysoPI(0:0/18:0)	HMDB0061704	0.947318	1.92828	0.0059972	7876612	22890955	34209479	1643367	6441451	2445061	23710240	24309167	3508685	10638821	339426	11745245	1584265	2027674	6347454	29329902	20887660	5042718	18490219	21012530	6806123	10646169	10208161	14142514	13126226	12426075	1294884	28075820	12600899	11222285	6312263	4185417	30776674	41227889	16016881	62001337	42418804	13908037	2066242	6354479	3342806	29156813	32521875	4124083
Lysoglycerophosphatidylinositol	LysoPI(0:0/18:2)	IPT-NM043	1.02487	2.03478	0.046737	56591	776691	1324475	172780	168928	103571	490124	183310	165221	118276	151100	250975	153742	247908	285883	776117	802515	231566	1354132	1620114	346551	169010	378271	261516	235881	620497	109506	1160710	387164	341506	260960	291414	906494	2346181	1001596	4669505	977177	558825	113346	462793	188125	465306	N/F	137542
Lysoglycerophosphatidylinositol	LysoPI(16:0/0:0)	HMDB0061695	1.22119	2.33139	0.00312375	11282134	71824766	81293426	13530930	30063589	5313513	203958416	100017926	19339692	6366570	6960281	30082354	5909535	9677273	13060890	166208694	225906665	21867842	89638044	146872027	19132386	26494991	34888638	25854147	54461299	43838869	6076114	189563989	37836162	23279436	17463417	33021619	211835051	278726605	105591107	399694031	98631769	62858808	17110943	118854582	11182947	305862639	51668880	11591431
Lysoglycerophosphatidylinositol	LysoPI(18:0/0:0)	HMDB0240261	1.26024	2.39536	0.000289296	47820583	292752971	502652335	13657788	45296076	24066555	341784125	320153850	37835158	43337462	2730712	144844608	16969228	19200669	63580212	343654024	333676641	44189944	207737672	294743372	74970751	134628525	112762862	136509699	158049726	147974566	11584680	355564625	108285519	119821168	75879582	60803803	484428372	580867515	226606772	685554196	372789333	166129334	21300137	62195244	45111135	547534733	545814303	50337705
Lysoglycerophosphatidylinositol	LysoPI(0:0/16:0)	IPT-NM044	0.854491	1.80812	0.0235654	10810566	7558862	7693339	1667065	9721472	601620	29738271	19144182	2255879	5035557	921345	3594964	682677	1179325	1717379	24150021	21392995	2959193	22290970	22587048	2843493	6040843	4172132	3154577	6393192	4964759	782820	18183524	10612927	2692021	2209681	3608101	20051974	38237600	11395932	49809263	21282939	7403875	2046841	14161789	1358504	34039815	10107861	1493720
LysoPS	LysoPS(18:0)	HMDB0240606	0.983873	1.97777	5.29808e-08	275986127	469792290	454258476	30243748	139568856	76445360	370114549	394598555	128975559	81153052	24317842	455252143	162220785	41912999	234685091	470675273	498663491	161452209	376651811	481324649	159151542	433648558	235478363	175975256	429717627	325018152	122356583	573178050	254245152	386753657	298186793	785211320	648428919	504533236	590015484	729916266	902462983	495678441	94575342	159950962	326523066	512615127	424174941	280151330
Microbail metabolites	Betaine	HMDB0000043	0.600206	1.51593	0.0118195	4826383417	3059801837	2207412917	666296409	10024356887	833241257	3733439328	2928345120	1280484486	11755641524	3033926496	2217418730	1200512431	495933315	1878769144	3125043442	2960157693	727153054	4050405431	3151434852	2184837881	3382564832	1584042128	1469715302	6271090942	4426167521	1522136377	2876303921	10027720713	1634519235	1032409266	5682267370	6020371174	4974886417	3147725736	4633100896	4122032375	3019098861	3341821693	5672722894	2407418570	8782083002	9311695945	2181457066
Microbail metabolites	Hippuric acid	HMDB0000714	2.40762	5.30598	0.0244394	234379	189248	189902	5694	13638	135846	672724	720869	1352352	372533	35647	711145	1788598	342895	6126977	316200	234406	278739	182632	291039	235087	68539	165737	206685	2298912	2470335	2606010	419653	110658	329642	128728	130177	166210	90595	278467	8879321	9993468	5112154	398564	906282	2191940	126641	126680	254325
Organic acid	(S)-3,4-Dihydroxybutyric acid	HMDB0000337	-0.654222	0.635418	0.00617597	2443384	379993	451489	681504	5987714	2235012	4239400	7083617	11216332	4167773	1199517	6679877	5959923	1297725	16986268	5674505	6065678	3055156	9583983	13430503	10390180	11887563	7165383	13614561	7590204	13959810	7259462	12382942	5590956	10990300	6669959	11187581	4199324	2480745	3121598	5482309	2576405	1637475	2139893	7424212	10545978	4813608	3121490	3804523
Organic acid	A-Ketoglutaric acid oxime	HMDB0002467	0.520612	1.43456	0.000311727	5725218	3297699	2969268	466943	4896114	564858	4154284	4836072	2085549	4404398	2167484	2828273	734912	475870	4061864	4093914	4548456	1279336	6456937	5490140	4122570	3863953	3915931	2123318	5557543	8615529	1751874	2687869	5434393	2516424	1448796	7998757	4717066	6506369	5609335	7902700	4137793	6433138	3567599	5811750	4731676	4635125	4205116	3354179
Organic acid	L-2-Hydroxyglutaric acid	HMDB0000694	0.718048	1.64496	0.0077098	17788589	4985582	3788488	234460	22046605	926760	12858216	7824892	3063460	22380563	1060706	2139910	781319	N/F	2161559	27789980	14340650	12170632	22144836	20189617	4088894	14709949	3389763	4848537	9067531	9278234	4581361	1901330	14203134	3719643	468383	21568385	23035295	28662634	16921366	16385234	22429945	6808566	2638129	5540185	6079523	13131276	14591304	4444983
Organic acid	Aminobutyric acid		1.33225	2.51796	0.00344805	109018776	18072490	13898522	2696058	150956011	1173818	48628134	38080459	4854948	70783017	9309453	8636973	2947361	1521825	7525832	14423162	16460822	5259083	57188724	54996219	10399767	90321280	8879062	7254083	56672195	50706070	8896320	12889529	52882073	4594474	6517003	51038971	279154712	330235277	77853695	178060453	177571704	26509301	11800898	33249281	7313873	74079615	91642171	8527500
Organic acid	Phosphoenolpyruvic acid	HMDB0000263	-1.14984	0.450677	0.0481711	6901170	1238841	713438	617261	1084710	35019	3474237	4733211	19038326	104312	74288	671421	7023069	4889902	3811041	4113111	4530638	756114	603102	522081	914453	528487	147216	21460367	299382	62393	4535559	N/F	2549709	1666875	1858364	138956	342670	233495	19450	4034334	4816594	318369	N/F	1077516	1266399	2442424	2039337	1332756
Organic acid	cis-Aconitic acid	HMDB0000072	-0.853662	0.553378	0.0101668	7759682	4701332	11402563	1191067	6419770	6273003	8707840	5374241	9918460	6416279	855962	6264403	11046514	7048692	37386574	11788083	8231258	32482090	25653947	45799844	58118391	10914363	16162466	10324727	7087071	35601412	8395769	20297440	6355499	30008703	18101466	13187661	5279678	9399697	8850608	4323450	3997135	9992959	3167890	4073501	11744903	5907650	5726179	13882226
Organic acid	Furoic acid	HMDB0000617	-0.885589	0.541267	0.0438886	2471232	3562436	5130859	1342106	2435913	13442409	2144385	1715560	5050039	2250101	837106	3097277	11579192	7324397	49711568	11848118	8285793	35174048	2579565	2781184	34211241	4013519	7677197	3606149	5424427	11072207	2590443	28213037	2638137	35744254	23700266	10462998	2134380	2204111	2650718	1921237	1838401	3328791	2667861	3572986	8496003	2908052	4446367	15062751
Other	Sulfate	HMDB0001448	-0.586436	0.665986	0.000304684	7843115	20043947	26019389	15153233	6267358	10513727	19246615	24238153	16189843	10172442	5264727	28075097	14830224	18151642	24191344	14261129	14892339	15417198	18946672	19003871	25843815	12383451	19819257	17843018	9162667	16359872	12148262	19377335	4750636	21806411	21032564	9232105	10664759	11891955	10449185	16623245	10116800	14043242	7366219	3361509	14725686	4556083	6202534	15141690
Peptide	Asp-Gly	HMDB0028753	0.909009	1.87776	0.0408582	9162797	8772478	6135004	946661	33957586	643435	4820102	5655224	2177576	44431129	6948854	2431927	1758831	533307	4574111	2439757	3651496	515135	8723163	7541659	3947169	6337544	3593060	1878622	16668661	12662351	1215530	4663521	41112859	2087709	990792	21949909	7462657	7373210	6622318	5649188	5154834	6490492	9260794	16765743	4659312	28516254	34568465	5020876
Peptide	Asp-Asp	HMDB0028749	0.863038	1.81886	0.000136662	5078352	3994734	4318229	823047	8182125	80604	4213459	2486837	1229728	10584735	8059500	1351543	475979	586494	1810748	2388710	2685612	786467	5662820	4919745	2917762	5969125	3032000	1815699	4435832	3524844	1143283	1541548	8886626	1441097	976115	7128035	6676144	8857726	5205875	5531220	5200850	5589540	11218434	7508560	1833475	7475773	8136655	2422644
Peptide	gamma-Glu-Arg	HMDB0029143	1.20139	2.29961	0.0145252	3838228	3499655	1539647	1069999	16832124	1019662	1096239	607348	586094	18503685	5329511	674195	1073953	542738	1525756	722886	2271998	223160	900212	588666	1600853	794074	1266650	405853	11127297	8515797	335268	11034279	13679863	536938	1249324	7940304	5807178	2158277	1576489	1037298	574896	2957240	5521444	12329321	1535139	13417589	18191138	1840360
Peptide	gamma-Glu-Gly	HMDB0011667	0.787772	1.72641	0.0215706	59338028	54773440	21148472	6704638	155495359	8746973	25231478	19690828	4786280	179245760	52889742	31195765	6108426	2695568	11485544	14939877	29009906	1822010	34280433	19981800	12900709	29572432	15284709	6292998	89753520	86181551	4734312	85380602	177069172	10353829	21385507	66759501	82335674	47252612	42138109	19990288	21313225	37744320	69307300	93572434	35113960	136914218	145966728	31795764
Peptide	gamma-Glu-Ile	HMDB0011170	1.04049	2.05692	0.0214435	1969295	4588315	5042179	242716	3486421	122356	1533461	1317385	664271	5359455	385527	580353	534199	329380	1496317	401104	546926	153764	1619885	1581854	2537085	1026671	958712	600592	5710284	3537726	622448	667984	4018294	507639	283062	4819989	2860609	3380672	2626789	2239365	1709936	2112727	800075	2873442	1201424	4965138	3829733	1439322
Peptide	gamma-Glu-Leu	HMDB0011171	0.759789	1.69324	0.0478667	17718718	21718341	19443772	1771696	40204618	1172218	10357756	9645243	5031651	49461147	2528667	3249240	5036106	3381124	14986607	5794325	7226991	964237	9698005	9991456	14195082	7126815	4290589	3155411	32651804	21972366	3266579	7480869	46091835	4306388	2902121	25011597	25261680	24014770	17045961	17462263	12724711	10985022	5058700	18418157	9494581	31558274	30644623	8902496
Peptide	gamma-Glu-Lys	HMDB0029154	0.935762	1.9129	0.0202218	8631716	7540672	2606830	2519280	36010795	1687950	3085749	2831166	3353271	40604728	14545198	7670442	2807881	2501610	3322377	1548751	4660077	1358163	3966793	2467018	7160258	2437514	7011709	5843337	24398439	17423414	2735762	14578436	49497011	4749833	3578788	27415064	10914976	6435867	5307061	3341247	2841167	9657494	15302016	25582243	7000170	33007017	32193929	7359030
Peptide	gamma-Glu-Val	HMDB0011172	0.771124	1.7066	0.0458389	5198770	13419459	12701958	640097	6550251	341541	3853292	3051266	1758763	7002994	639072	1177924	1665624	1030018	3904980	1249845	1792817	478886	3648037	3429893	4464991	2445755	2160501	1693747	9292967	7736419	1180052	1736929	6711699	1225767	877787	8129955	7660356	6817875	4888170	5576822	4088631	3860593	1369725	4473849	2330333	5254144	6343294	2695977
Peptide	Homo-L-Arg	HMDB0000670	0.420537	1.33843	0.00216492	17266039	23769692	33010184	7256987	29426111	3673253	27917737	18736709	35876505	39003855	11292832	31156519	5808494	5624072	34916425	7177004	10599492	4974700	12374005	17739863	28016211	21313425	27901735	19995862	29245962	37994958	18116779	18518303	30639596	16102393	22939926	35763722	17771592	19720957	27702628	17778580	18517399	35162757	12514585	28213256	23302801	30704312	37252362	30821139
Peptide	Leu-Phe	HMDB0013243	1.52269	2.87326	0.00212293	9110861	8922907	473493	1361965	42190260	983699	4332483	14940623	81963	72760290	27873437	654731	8887911	882969	245190	16768858	28943790	687086	15166693	5242975	408099	12838138	6374991	1182173	17155716	6869883	481144	66690028	89692187	704402	2526173	5352124	100163510	27050501	7371071	4930870	10446814	11075795	31093430	132190099	2408873	152386485	43551921	1631032
Peptide	Ser-Tyr	HMDB0029051	0.77893	1.71586	0.0404188	6730076	3121988	449092	267987	20953237	597934	4420740	2777966	190632	27382377	3426143	1946025	482842	58994	1059159	3178322	4430831	1313471	6029191	2813089	1243387	1917477	1780732	594666	16351173	6347073	531649	11451052	21861508	1143385	620557	9877004	10944354	5145251	3652835	4330194	2779738	13175599	2581274	6070375	2596053	14438526	21590848	1628346
Peptide	Tyr-Ser	HMDB0029114	1.01644	2.02292	0.0149185	6748639	3121988	449092	267314	21218847	597934	4420740	2797651	190632	27382377	3466250	1946111	501641	58994	1059159	3214589	4445437	1313471	6085810	2814033	1263804	1917477	1780732	594666	16500910	6347073	532181	11451134	24107846	1149946	620557	9965132	10959480	5214060	3652835	4336806	2780883	13175599	2598914	6070375	2647885	14466917	21608533	1624857
Peptide	Carnosine	HMDB0000033	1.12396	2.17944	0.0227287	25884116	8972329	671336	2829033	83710667	4513615	8657114	21923106	202869	62013941	46116979	530893	19680323	2380227	1347603	2277003	6675198	565657	7137719	3962546	1352173	2859090	2072026	473527	32787907	8596224	351861	31475015	64152112	865408	830068	10077917	24737835	10642838	3602174	13071881	11056612	5558487	54109209	31708090	2078166	74364762	48476125	7080509
purine&Pyrimidine	1-Methyladenosine	HMDB0003331	0.925753	1.89968	0.00222263	22879581	20739561	26406525	1409974	18349422	1361423	33604260	23939864	4141479	15695072	943397	11456154	730606	361396	5849503	8319499	10962402	3367780	22585358	19860704	10925795	14966726	8887451	3887140	8482454	11662221	3682321	5016172	6046806	5520466	3298070	21420215	59146385	40716572	41635349	50938214	40544098	17786607	2267367	5284645	4614870	10160534	13908693	6362936
purine&Pyrimidine	1-Methylguanosine	HMDB0001563	0.606313	1.52236	0.0364137	56316180	21939310	20036322	1298913	44256541	2783860	51908530	54861671	5370410	49716704	3949858	15401271	1457125	527439	7201266	9183064	18677914	3612246	70275093	61711210	21557414	45102140	17521237	8481855	13973412	13207623	8861968	9146049	30191864	11872620	5358850	29229685	53918546	79818085	43989285	96171766	85351210	30412401	6792315	12234346	10704628	26549039	37316357	11627399
purine&Pyrimidine	1-Methylinosine	HMDB0002721	0.664385	1.58489	0.0189502	8588654	2797485	2592810	351097	6245552	598911	10045890	6449514	1870398	4395369	624222	3519208	1010176	518773	2100597	2721979	3379944	1596477	12443306	10318937	4305636	5547471	2646722	2355073	2643734	3292178	2785619	1805960	4005612	2236885	1606067	5280907	9651138	13495644	9950089	19498431	15795742	6242604	1155446	2231080	2206613	3303888	4041390	2685167
purine&Pyrimidine	2-Methylguanosine	HMDB0005862	0.803157	1.74492	0.028969	15356063	9030570	16992514	626345	7708122	1019128	25552656	22225427	2787570	4593705	632700	5475659	561812	164051	4903583	2485477	5553697	537910	18115949	17756876	6596923	12200903	5286020	3019001	2573997	2909692	1904958	2312183	3288587	2945717	2013318	10290174	26914480	32331571	24531428	45108087	38324666	12392639	1484515	2051918	3572174	4087640	4657713	4073097
purine&Pyrimidine	2-Pyrrolidinone	HMDB0002039	-1.9084	0.266388	5.5584e-10	9552117	14087791	17583610	9619886	1917668	25022680	17369776	15499351	21350916	1124262	15811546	16732856	29649683	11809734	20689194	18734834	17854346	25009485	10616647	14162836	17110986	13580697	20173041	24018376	3575727	8982765	20508174	15852683	906917	18791725	23690354	900059	1240882	941218	1079299	1149737	3053472	1007437	828198	661044	894882	725122	974123	952028
purine&Pyrimidine	N2,N2-Dimethylguanosine	HMDB0004824	0.984254	1.97829	0.0110301	7205423	5039564	10138728	465630	3696301	714002	14293975	12631740	1967579	1353729	916044	3289952	637625	182666	1857951	3614899	6218996	997342	6855487	4393426	4439147	3875743	2171823	1538673	1208779	1590279	1610782	1983398	1028607	2405793	1203969	5915749	18682081	16589952	13952670	28448934	23494302	7289921	1040176	989586	2126415	1395258	1915764	2776832
purine&Pyrimidine	Adenosine triphosphate	HMDB0000538	-0.82483	0.564549	0.0151924	3873707	4421420	5226084	6962	1271414	N/F	4596149	3916940	3170557	237518	N/F	515857	72532	72902	2873420	1472205	3396418	1639172	6821860	5304845	1850350	4045698	352048	2468833	521193	678375	949058	1413	1046542	1170335	474714	736655	675591	1771208	512477	3288659	2652605	862046	N/F	189940	1063002	513549	816249	540364
purine&Pyrimidine	Xanthine	HMDB0000292	0.558023	1.47225	0.00234542	687523908	399383499	467791340	73718230	496920818	88527483	845119870	679901098	300638953	319145795	132748362	404896855	55245366	18426886	289010263	235090145	449037691	84331802	680090529	639051229	396433204	585025703	114318501	136265991	483098108	431754912	324267340	301362677	324465687	259375622	154224803	525061487	899681324	872052169	774423882	965093357	880519257	462312568	237411217	289961486	402469526	354444924	414383801	303559841
purine&Pyrimidine	Pseudouridine	HMDB0000767	0.604255	1.52019	0.0183729	16616478	6835013	7698120	409042	18334972	1358295	20324971	17994909	2918243	14860309	659894	3090998	829530	321559	4286779	10783940	19456371	1870440	11806466	11307826	3211023	12233505	2883210	2254663	7132395	4531690	2055725	12082903	12388980	3670849	1710504	10920738	25559160	20945921	12482930	25009211	24346538	6622527	2529790	6484871	4384093	12452330	13451637	4103146
purine&Pyrimidine	Dihydrouracil	HMDB0000076	0.723155	1.65079	0.0170021	4215374	1483379	1194103	373159	16592417	709877	3280728	3117944	2426866	15749288	2627058	4048307	827381	292723	2959025	3588135	2917112	2884216	4202519	4850762	5799435	3384309	2631233	2751952	11247301	6027627	5237199	3014634	15997348	3244994	467631	7603256	4869540	4893824	5572477	414620	3401973	5429625	4682024	8447798	4601010	11521316	16700729	2859822
purine&Pyrimidine	Orotic acid	HMDB0000226	1.07649	2.10889	0.000704342	2966493	1864123	963656	655736	974910	672136	2179036	1800747	617745	295827	436398	1787965	838854	528268	839357	773212	1111941	893750	2996598	3106340	2046694	1481843	968602	5990451	1629612	1837118	1606333	505588	429655	2349562	1125482	4719715	6254855	5666468	5959689	3800962	2949035	1871688	527959	820248	2430012	828155	1522032	7919539
purine&Pyrimidine	Thymine	HMDB0000262	0.500668	1.41487	0.0155556	434566	1143523	1027049	186985	987288	317527	764275	527052	430518	1910511	691329	583976	370225	115049	746584	1091984	1235248	347037	541074	709970	839513	416289	938053	384633	742114	849861	443396	1342294	1225692	1126831	505796	1618493	1231956	878299	1606409	760413	767702	953776	681230	784498	540023	1159659	967293	977836
purine&Pyrimidine	Uridine 2',3'-cyclic phosphate	HMDB0011640	1.37416	2.59217	0.0337336	657079	1418842	2125639	29906	742490	60535	392316	166691	355125	354945	95003	492220	80883	64195	484244	1183743	1878979	163299	856981	1116864	472789	1159449	1066771	891078	2595110	2063372	349902	695494	2426224	473172	335210	2742436	88468	828165	1295103	250474	60200	474554	274717	1416600	214912	8015119	6266465	407022
purine&Pyrimidine	5'-Methylthioadenosine	HMDB0001173	-2.46195	0.181502	0.00237453	2060236	12004095	29155549	697716	3932185	232292	1883234	1088704	926884	9526504	162546	773680	226387	107762	835392	17754238	27256732	9156302	16208716	3989499	1309071	7191583	884687	580622	394555	496772	494167	1012224	7078324	771858	515182	871758	844946	1375223	1063044	1250632	997569	491432	244844	333157	1357402	967933	1624168	1077979
purine&Pyrimidine	2'-O-Methyluridine	HMDB0240328	0.741711	1.67216	0.00276588	3871386	2243030	2829023	222668	4021043	545445	5153848	4277027	961372	2949758	379595	1604877	513668	160321	1389702	3387849	3925305	675591	3592839	3212817	1756804	3582045	2139251	2353148	1628322	1547301	642480	1646078	2097321	874917	532663	4888359	9821837	8084455	5146785	8167974	7345593	2766477	729160	1134116	1601339	2357810	2767664	1572871
Sphingoid Base	Phytosphingosine-SPH(t18:0)	HMDB0004610	-0.599935	0.659784	8.85753e-06	961316573	580665762	995686561	597494795	557164179	834488373	1127668234	610746756	869288078	1016130346	881097261	1047888180	524606995	591916008	531966387	476810408	491204790	525094580	499726994	480511102	691361650	855721957	467794396	503847582	539898136	556013617	552086432	404529087	490928293	476186691	559282022	305040631	370136697	453995724	387753096	199194538	433263323	227931821	456408790	318096642	453302289	325606256	211532237	212194532
Sphingoid Base	Sphinganine-SPH(d18:0)	HMDB0000269	-0.570984	0.673157	1.50953e-07	345355317	250452079	392034022	255188616	256658683	310234273	428499372	248102016	317555326	406233799	372399277	345756233	265651026	250496255	250093366	232437852	238218189	238763277	228547888	229327261	308927248	504420000	201110773	246365690	230952253	254370672	228067997	282995585	217065589	217931698	239195505	147381851	189203889	200033539	192699453	121780840	209754039	141705099	119505199	196097744	209908453	164415734	123324051	123245353
Sphingoid Base	C16 Sphinganine-SPH(d16:0)	LMSP01040001	-0.581081	0.668463	8.69814e-06	1190520185	708103278	1230878265	727281499	678917087	1030750094	1360248008	753560467	1051601501	1263731249	1117312002	1258960179	632070962	698386670	659628337	597561036	613662004	655907048	603174800	577623208	881775518	1035552566	576205276	598233585	628681358	646730834	659551096	546211281	607272291	586439821	696234352	391309037	463182412	561744990	478029273	281491332	524867741	308253905	516410900	420529746	567417613	423277392	288233674	286380941
Sphingoid Base	C17 Sphinganine-SPH(d17:0)	LMSP01040003	-0.996847	0.501094	3.39722e-06	8988960372	8888075842	7513175632	8589568052	8322933338	6349566815	8125517111	20175121500	9331560962	7000622656	6923340845	5907608467	19710601094	21891980781	20217609223	22653690636	20498856451	19775021050	23193909283	18786078514	24468959867	51502402576	18849250777	22523078326	20557500327	19865968649	23875092619	21373719565	21041768171	19863110765	21304794011	7878340264	7458558946	8646684979	9141229586	8049440084	21033686383	8669884438	7722272092	8631523363	8263505923	7692015196	7174548028	7548196822
Vitamin&Cofactor	Dehydroascorbic acid	HMDB0001264	-0.853662	0.553378	0.0101668	7759682	4701332	11402563	1191067	6419770	6273003	8707840	5374241	9918460	6416279	855962	6264403	11046514	7048692	37386574	11788083	8231258	32482090	25653947	45799844	58118391	10914363	16162466	10324727	7087071	35601412	8395769	20297440	6355499	30008703	18101466	13187661	5279678	9399697	8850608	4323450	3997135	9992959	3167890	4073501	11744903	5907650	5726179	13882226
Vitamin&Cofactor	Ascorbic acid	HMDB0000044	-0.468514	0.722709	0.0433848	2724361	3962069	6020954	1045620	1901002	813062	2954657	1923235	4008900	779995	990645	3914945	1186202	1067627	3615634	2553783	2928023	2862083	6927367	9281221	9121162	6579698	5280325	4680079	3512189	11064412	5274817	1825529	1217924	3513619	2156288	3886025	757699	3304083	3887468	2023830	1625647	3960182	1582593	2259230	3982948	1349705	1390838	2767704
Vitamin&Cofactor	Threonic acid	HMDB0000943	-0.488367	0.712832	0.00619565	48120855	63005167	77466657	6416242	25202344	8361070	54880570	47424344	51957224	22367691	4814825	33084236	11489314	13475147	100385940	55457346	49543941	41534737	51774377	35725016	60421999	33571652	64245852	48626305	42294904	43381300	57029696	32225519	25777412	54899150	47898829	26772818	20519666	23356701	42305554	28263024	21357192	44401789	14475522	23238184	42868965	20990825	19835451	48750326
Vitamin&Cofactor	Guanidoacetic acid	HMDB0000128	0.772565	1.7083	0.0476217	496988162	32805363	21033833	6731395	763481790	16145122	612134065	466039161	18233700	463524888	32906211	10183989	3707187	2268473	7745769	139936211	152343649	4686539	253600645	273021958	9950693	313882348	5485214	1841720	59439441	74489102	3069272	23484071	530976218	9481188	7816728	84027822	476726767	545208335	268268481	572128132	576809329	270267627	107742158	139960439	24345854	474174626	667959019	29196334
Vitamin&Cofactor	S-Adenosylmethionine	HMDB0001185	-1.96359	0.25639	0.00367339	438282	2739675	8008678	154647	1560719	N/F	350576	49990	353067	3836314	11775	154444	43227	26528	543255	1792455	5452661	1629523	3637424	1431925	399223	2735250	310729	467364	239988	117298	149769	387172	3222554	74050	96566	305787	16427	343661	464101	194001	237588	129846	35066	27321	290947	81760	228544	324890
Vitamin&Cofactor	Pantothenic acid	HMDB0000210	0.48603	1.40059	0.0101364	128319606	86191609	130240037	15843882	89355913	5429336	126459185	111566631	50692612	85069552	21728633	61086355	13243923	7823294	62949335	55318924	59637667	19054983	141202934	152761196	76129424	131078450	71137537	45855423	58287928	74079324	53186137	22290611	57220347	39585467	47587225	95035216	125834424	176181545	158056903	177062199	169971788	110094149	37623044	44254243	73785395	72914725	82116351	60807971
Vitamin&Cofactor	Riboflavin	HMDB0000244	0.679769	1.60188	0.00954919	3100828	976270	1024181	195773	3906176	80727	4534223	3471070	419865	3598064	272145	859570	269886	209816	963890	5805002	3628411	963622	4542709	3502840	781133	3568975	895632	625486	1740927	1788865	420858	1527518	3540353	489266	560517	2627167	4979243	6064251	3344136	6801241	5702673	1599114	724147	1989631	1577142	3413602	3791102	1170260
Vitamin&Cofactor	4-Pyridoxic acid	HMDB0000017	0.765759	1.70026	0.00335592	1313640	1643715	1498759	781507	1776383	739253	1748715	1001669	1238009	5903627	923174	1306376	961278	814581	1993196	1069650	1369549	982495	1250167	1420561	1191868	2379890	1027318	1075304	1203164	1439114	851268	961548	976761	956399	2329883	1694510	7923088	7293199	4311307	2577871	2700077	2213315	1276384	1784181	1610232	1747886	2106084	1559882
[truncated: 22 more columns]

## Sheet: Table S2
Table S2. Significantly changed metabolites between pancreatic tumor tissues and para-carcinoma tissues.
						M1_Z5_TISSUE	M1_Z8_TISSUE	M1_Z71_TISSUE	M1_Z101_TISSUE	M1_Z103_TISSUE	M1_Z105_TISSUE	M1_Z107_TISSUE	M1_Z11_TISSUE	M1_Z115_TISSUE	M1_Z14_TISSUE	M1_Z17_TISSUE	M1_Z2_TISSUE	M1_Z20_TISSUE	M1_Z23_TISSUE	M1_Z26_TISSUE	M1_Z29_TISSUE	M1_Z32_TISSUE	M1_Z35_TISSUE	M1_Z38_TISSUE	M1_Z41_TISSUE	M1_Z44_TISSUE	M1_Z47_TISSUE	M1_Z50_TISSUE	M1_Z53_TISSUE	M1_Z56_TISSUE	M1_Z59_TISSUE	M1_Z62_TISSUE	M1_Z65_TISSUE	M1_Z68_TISSUE	M1_Z74_TISSUE	M1_Z77_TISSUE	M1_Z80_TISSUE	M1_Z83_TISSUE	M1_Z86_TISSUE	M1_Z89_TISSUE	M1_Z92_TISSUE	M1_Z98_TISSUE	M1_Z6_TISSUE	M1_Z9_TISSUE	M1_Z72_TISSUE	M1_Z102_TISSUE	M1_Z104_TISSUE	M1_Z106_TISSUE	M1_Z108_TISSUE
Class	Metabolite	HMDB ID	log2 FC	FC (T/P)	P -value	Para	Para	Para	Para	Para	Para	Para	Para	Para	Para	Para	Para	Para	Para	Para	Para	Para	Para	Para	Para	Para	Para	Para	Para	Para	Para	Para	Para	Para	Para	Para	Para	Para	Para	Para	Para	Para	Tumor	Tumor	Tumor	Tumor	Tumor	Tumor	Tumor
Amino acid	Acetylglycine	HMDB0000532	-0.425913	0.744368	0.00726606	2650926	2746301	812484	901867	2935384	2446212	1958031	3534499	1343530	1715845	2528111	2344650	1623961	1584544	493861	555102	1382469	3554005	2161158	2753917	3319689	1792537	2959004	2289426	3658503	846321	1197694	1042940	2308471	3069395	2506659	2308639	1879409	1899506	3727539	1811132	1449582	2146596	627488	708208	956484	932709	1497829	1781030
Amino acid	Methionine sulfoxide	HMDB0002005	0.563112	1.47745	0.00728259	536508	1107905	3446726	4005707	1951924	1187751	604062	760526	803408	956143	1097901	995472	800035	623555	4064277	3694408	1850791	636452	761640	498757	667061	882903	675230	1311774	1042980	2145167	2447290	1595143	1323975	780843	1123941	647586	1053645	830489	763704	1792176	2412519	2743431	4301258	3808718	3278738	1770687	1570487	1581356
Amino acid	Symmetric dimethylarginine	HMDB0003334	0.805508	1.74776	8.49075e-05	1107410	2758384	2537284	4517520	2388323	1540404	293034	903156	1376143	2022985	1759528	1879961	2334542	200504	4753110	3847722	1737983	890848	2974027	1408667	788640	3606270	875745	1667852	1983726	3880269	891395	6553534	2170842	343939	294367	928893	3217657	2942655	1503286	1679966	2425663	2498319	3372474	4399271	6119250	3360960	4433109	4135932
Amino acid	Asymmetric dimethylarginine	HMDB0001539	0.586523	1.50162	4.33562e-05	59057989	104393728	121031790	107646467	64029657	72510789	43664409	53898309	41400599	60892046	63712271	62613317	96592925	16211485	112109174	80309045	51733763	130048391	165628838	66878218	43986209	111152067	47286657	96458601	77893128	114552048	29280144	146767335	75041992	21142282	28322082	46962110	121904744	111754188	82314492	80543667	90766727	104234995	110191207	159912487	179021642	129703760	148199037	125120187
Amino acid	Phosphocreatinine	HMDB0041624	0.484668	1.39926	0.0380226	2184354	4936016	24967342	48682430	7168310	3983804	2126499	2708493	8692186	15727175	5201835	16273070	16953719	1116988	43646536	28005167	9494392	7718315	6033491	3151842	9915515	18290214	2842490	5274389	2610938	10191560	15345823	17194774	7108341	5781443	4996533	2662373	20023284	19267578	4812282	18475048	26495502	16400692	22445925	23161717	17863531	21444454	21111664	11505371
Amino acid	Proline betaine	HMDB0004827	1.9329	3.81823	0.00191373	116768686	139540586	6029405	5522556	5300160	8570175	5822760	9994647	6452621	8450135	11371073	9975473	8790524	13510825	9189367	9256363	12126390	5654818	4715217	5384795	18789924	12547425	15042810	17618390	27431825	17409269	9791682	9384967	11565608	10368972	6935098	10384623	6205349	6241042	11488254	6703175	7314460	7950055	4340650	4870073	6095675	27059686	24822042	34864022
Amino acid	Glycosylated-Ile	IPT-NM008	-1.43115	0.370835	4.08577e-07	9458604	9432628	10313591	4662309	4713435	31316712	9429384	18716633	26399273	26198230	12961421	8668601	5503330	4614552	3771539	2400298	5481219	13996437	16445616	18832853	11852574	13292506	14503355	10178621	20417452	13184020	6213675	6185775	11277921	4467086	20744591	13645212	2602892	2309090	4441233	7209352	5268335	12010808	3104972	6559946	7115029	6636908	5355085	6043716
Amino acid	Oxoglutaric acid(a-Ketoglutarate,2-Oxoglutarate)	HMDB0000208	0.46217	1.37761	0.00349588	4273954	7942397	17640819	24516021	14063997	7701515	1568074	6060143	12407101	14962869	8495958	13312284	13507944	1918596	27192394	19146500	12546909	4687568	7314400	4837534	5453403	14766773	4318279	7109990	6826372	19971274	10710210	16926125	9655095	7253705	4564163	3558162	13430201	13595731	7477937	15955853	27955965	18563844	22130364	25800159	24453836	14651336	21899489	16621331
Amino acid	L-Aspartic acid	HMDB0000191	0.542504	1.4565	0.00455205	174153994	272753012	1013642369	1522742148	440514377	328048171	58596942	167714733	304182567	415567547	267933129	538197262	409732558	47365505	1272398335	912295745	372476009	228156166	416944876	233822299	216492690	560886602	202816912	306633467	297254234	444925164	274903957	796231270	340832648	167703675	93778345	176419762	609209878	574794151	261118628	479962642	630406629	488071578	868403120	1195938958	981263929	597285341	655557858	556880679
Amino acid	Argininosuccinic acid	HMDB0000052	0.478645	1.39343	0.00311315	7622250	14453755	57009568	72776374	42804931	19413101	11615433	9858001	33624865	40560908	22906022	37949660	48292688	3507366	57627394	54339821	46919475	45924815	29518999	18513291	33888446	55133672	8832562	34611585	13793951	51244062	54880774	78972504	34679526	25072342	22988274	12553667	66394880	46840554	18075183	58397870	77423417	49446596	68340206	72762729	63726811	65971805	72985203	67799487
Amino acid	L-Arginine	HMDB0000517	0.637283	1.5554	0.0305229	958249430	1056116100	9823178894	9402769545	1620089732	1653237516	1080872344	1035575583	1912121351	1701065646	1169313725	1018636690	1639616282	757016497	8050767586	6899682157	3094360280	2318178198	1785464353	925892265	630896353	1329749959	1036713283	2106208222	956515897	3734560940	2911916957	1938193602	1842924218	770613193	1078542024	888328508	1493771310	1123294117	1120095183	2437247851	2704778905	1697046383	8909713721	7860816958	4362858468	2528645597	1819336645	1280449822
Amino acid	L-Glutamic acid	HMDB0000148	0.411444	1.33002	0.00100017	561616868	849922214	1673940870	1803982254	972879966	686944510	381868102	634583908	744499236	677197535	752479745	798786891	823295731	236831838	1407548397	1262446479	850087795	1206998861	911394472	606899464	793125415	728890353	552344056	762230297	680641400	1166776805	720576012	723017589	849278482	721116333	588948650	477624718	791603338	807910479	859239878	987147850	1152945947	1138055488	1708638456	1847229854	1733337669	938342482	1131112709	1227935115
Amino acid	L-Glutamine	HMDB0000641	0.505528	1.41964	0.0112388	131795533	306527095	1300025420	1141157479	382798473	253174215	192679336	244467088	366085442	372645803	301955039	357207630	331475408	76005813	965230933	882600637	487435659	414913964	324156641	181502052	370766692	464466746	200789229	329523460	188038200	566195052	481298515	416039010	299330634	224440854	211468845	147947224	396738306	374265577	260423962	607319042	615585824	468786490	1103906330	1025175374	736573673	404109077	446796239	345177404
Amino acid	beta-Alanine	HMDB0000056	0.530976	1.44491	0.0108901	98325680	168561380	1142482249	1137772042	239392222	169340498	97717924	102153513	401996294	436485060	198678657	445324034	470131910	78716862	1131696608	1019913502	373588700	316317255	229231560	149088787	347183265	537520832	119076241	231874836	119345289	450652601	509237238	631878805	238957760	222109595	243153431	136759005	534622439	487119034	159834844	539915566	662785461	431466785	1037412727	901014503	566708535	616765606	616944812	370772277
Amino acid	Choline	HMDB0000097	0.227099	1.17048	0.013412	1110150321	1233418355	863706930	1316294958	1511823438	1225842826	685647400	899550658	1156983233	1583797112	1028637297	1764400921	1844899018	682410740	1700670202	1895244991	1174473844	1598526238	1356423807	1196137466	1564724410	2039938123	1103234392	1099076612	1274403584	1402676207	1412787336	1798608889	1139918131	827455740	716361889	1191198419	1584157357	2126262791	1130293412	1229352246	1787902212	2045901598	1393252727	1505256037	1741502876	1629018779	2111053438	1691332829
Amino acid	L-Serine	HMDB0000187	0.478309	1.39311	0.000936806	54586491	79407781	201750871	198663524	105417679	82395470	61001561	51106151	85549838	92822273	70425809	100704015	127661462	22545836	197797066	169570602	139341693	126343548	114069584	57513481	68804741	126886952	58714064	127896250	59347820	157214443	142639621	148009766	109424429	43240850	62603899	56551778	136179859	116397857	76366480	183856601	179828345	142479994	238345660	225786811	193382737	134700605	132620894	108726689
Amino acid	L-Threonine	HMDB0000167	0.637615	1.55576	0.00595231	92655245	159409516	1034535915	899157496	229552329	168761430	107095013	100001872	226401964	252002489	153657359	208339090	264283014	51733374	805540862	658332042	327279001	266347549	215445448	109180203	144985858	271598339	107532808	238506878	105364060	404442839	431248660	357521216	222987953	101545534	145219146	120681080	320560523	273608097	160536988	414430305	496887608	315043454	920471525	865668110	552327608	425625697	376943612	258580893
Amino acid	Cysteine-S-sulfate	HMDB0000731	0.458659	1.37426	0.0466534	285150	273938	1549248	1195011	363845	269986	105539	219098	374208	301131	319477	137817	194871	263557	809175	35279	224907	137442	217650	266580	96394	185466	231244	178300	202967	261049	407808	311837	228767	81583	237933	226410	205843	214076	183947	176398	200347	131780	959190	638115	466003	386528	279148	427146
Amino acid	O-Acetylserine	HMDB0003011	0.586369	1.50146	0.0258187	33558291	27757345	154633030	153029601	40283884	54754366	11538601	20209913	55943358	20479061	39790279	15036520	34810932	10616265	79197672	143616740	80105439	20945556	51336999	33716826	12520362	45457909	32849056	31848370	37770807	76625957	43686442	81678509	50683087	5148689	7781462	23625465	24494947	15430887	11840523	33052998	28280330	18827342	124026306	151828167	148240232	63673949	44410999	48530426
Amino acid	S-Adenosylhomocysteine	HMDB0000939	-0.805222	0.572274	0.0426786	1739754	5075821	31883856	58897064	5329096	1003929	148521	1061112	37635845	22570586	7889546	46973721	23035486	194039	29625474	15669611	815016	3832604	1673673	1379557	34841882	23756856	429419	479434	2975916	5335786	575420	15230270	3461385	46455755	10084114	2118075	32826981	41750035	3475808	6431477	5624104	3516890	9262379	5640296	3347911	6252235	16273898	3617566
Amino acid	L-Leucine	HMDB0000687	0.485812	1.40037	0.0495629	2253036274	3124358353	22253145832	25685670805	4709400601	4146112300	1974271991	2757120575	6075745071	6595739595	3761564550	4925495057	5261991608	2126198333	24090921040	17884977474	7533901080	5484980677	3929596182	2685756130	3104640320	5288374101	2736708278	4038544548	2923194736	8824515099	6905276985	6904854729	5281929220	2569738633	2922138624	3118849633	5786935929	5511284204	3393826897	6739160423	9334015307	6442877898	20367101925	16725274104	10687365024	10238790581	8540269255	5944238777
Amino acid	Aminoadipic acid	HMDB0000510	0.363817	1.28683	0.00728415	7006923	11820571	19932462	32278553	21487589	10464866	4528466	10890507	11665525	15993996	13397123	16689041	13346822	5590747	31600926	25836410	23998505	17237933	13687013	13940443	15785856	18051305	8058211	8028095	9209679	14679144	9643785	31669432	21191862	7488485	7068850	7760771	16310241	15041705	10332723	14287186	19204716	17949839	23132185	26384937	26812205	22897983	29965043	22659856
Amino acid	L-Lysine	HMDB0000182	0.550953	1.46505	0.0402825	474152843	557346393	5308196059	5285574125	757976765	820026322	441984570	440415106	1346574633	1253258275	557245146	946129399	1248232066	401641511	5043219598	4209768541	1445708339	1123109029	913620186	485816925	607782639	1196934342	544666656	999938208	459623693	1785524851	1784434890	1658402650	815965173	509019893	658414249	454867474	1245082895	1077001493	511204477	1545423675	1898861402	1212904976	4453035499	4002858216	2083053879	1925591202	1493963554	949495637
Amino acid	N6-Acetyl-L-lysine	HMDB0000206	0.841177	1.79151	0.0473637	1237402	2729149	25810025	50215261	7121646	3495269	778213	915513	3775821	1502083	1269366	814852	2258496	476699	31879995	29654478	8024654	881687	4729469	1092147	226173	1899526	1236160	3614858	2242103	16517793	4502717	13154333	5201168	292669	485099	930550	1678384	1043765	983872	1601483	3058015	1793360	28834613	39093856	25528345	8243868	2879209	5100696
Amino acid	L-Proline	HMDB0000162	0.548804	1.46287	0.000157551	817071013	1356046734	2092698486	3168722019	2057947736	1199562160	596344274	893900828	1191718491	1676785942	1315120912	1584654397	1477558402	398317665	3784302750	2982522968	1788559567	1912011563	1667621001	1099417536	1274289874	1976908548	876778788	1446690271	1120747043	2423335604	1368374979	2709600100	1720583521	846616259	934211725	1020014429	2119144374	1889366961	1467879623	2227371159	2676965425	2199141306	3333633329	4332422119	3591835999	2763680115	2800444186	2113411461
Amino acid	1-Methylhistidine	HMDB0000001	0.556099	1.47029	0.0217358	6959167	12680790	16389907	22337200	9673934	8101633	5506684	8827612	9569297	9547959	15887153	4918224	8291706	5285582	25562281	28781411	31194188	14872149	8335223	5594972	1712468	5347759	4288355	5773407	4532755	27248277	4389266	7472683	8486235	4629775	3802565	8665851	8110577	6334940	15588025	7457686	6396758	7254835	19835522	31682124	24604937	5432287	6013230	6952562
Amino acid	L-Histidine	HMDB0000177	0.548245	1.46231	0.0217935	106731604	171473538	1282342650	1168259186	221397621	185671359	140720514	123015350	250034135	338614379	160478520	270571234	344976067	83063994	1025518693	716339478	320116518	239970654	223845460	122844928	180599288	306296928	141074001	269760979	109935455	326354779	529882784	336524752	221752335	139274578	163825561	138942386	386592315	338026674	175505118	481780674	609983991	350834179	951650848	917732495	499880952	489445411	377357601	255033564
Amino acid	L-Tyrosine	HMDB0000158	0.52285	1.43679	0.0225269	979941803	1373913573	8855119671	9932953226	2059027255	1828900421	774638139	1271346172	2729877516	3248398450	1682433349	2510368592	2676432429	794777383	10099983441	7320903721	3368347303	2382326599	1839438185	1167128372	1716914513	2760353970	1175188780	1812649774	1394494852	4355841372	3013695863	3261217742	2265847265	1384234366	1197045704	1384761789	2780828199	2780375368	1487188432	2929825096	4071610041	3000030432	7812675564	7258118334	4935076754	4465699448	4128887236	2716244127
Amino acid	Pyroglutamic acid	HMDB0000267	0.452475	1.36839	0.00368004	337873115	613004775	1771652624	1694713197	742591788	510543358	338768642	473398276	620415112	601934263	574183361	648052992	624357380	167825034	1360345835	1191927948	779981491	860218798	671820484	398224537	626817560	733150469	409927792	606411502	436448133	970222214	702899815	704439980	605813413	479038523	419030142	320244823	697245187	656944500	585106030	977466481	1021138409	840978378	1627782987	1681138771	1359083500	761562069	850216934	821249136
Benzenoid	Pyrocatechol sulfate	HMDB0059724	1.85286	3.61215	0.00559568	106523	96388	424889	414419	54491	193313	84921	196909	1625705	1428353	1157606	40067	23820	97922	80771	38584	94560	37804	29520	46451	89559	63301	93467	71313	60915	18880	99032	115632	105528	1094792	783724	1579639	39545	34700	17398	60502	49143	46597	274856	64768	45351	671306	82962	109891
Bile acid	Chenodeoxycholic acid	HMDB0000518	-0.35594	0.78136	0.0244635	388423	299131	1289669	355472	338937	504973	373287	376055	604718	363896	238496	295905	297857	813120	235152	201652	353378	235530	291921	313861	348535	244663	321939	253055	386280	276934	378318	254713	196706	279114	313272	362677	273862	259513	261095	268548	335176	361439	222501	177406	203584	222649	266227	237291
Carbohydrate	5,6-Dihydrouridine	HMDB0000497	0.479501	1.39426	0.0283077	2625212	9137679	4332190	4972390	4631434	3560679	1872317	3376459	6415827	5818621	5517481	11396597	7195695	3327463	6604305	6902690	7741311	2781312	2746699	3243141	3205692	15815690	2295086	3962282	2850995	14539664	4462905	16959029	8094623	5133466	5738779	15804610	21366639	17565671	16282090	8849792	10785645	7745439	6305431	8658383	12593399	20226893	22914752	18234723
Carbohydrate	Allose	HMDB0001151	-0.704107	0.613823	0.000388858	63422635	56839263	115813614	43548333	44962826	99419616	35980689	87257512	93452950	119740029	85120664	33795720	28378690	46225713	58666815	37908599	71287441	27516399	65583398	75312681	33286809	50311439	81730928	49840646	66535719	132437480	65120023	48865306	60590789	32480740	27913778	58101779	9370686	8157027	18775029	41470585	52553284	70737247	44261680	95840845	78803809	30658801	17941679	24431495
Carbohydrate	D-Arabitol	HMDB0000568	0.364172	1.28714	0.014247	827616	1929185	1120625	3193315	2221402	1029423	530333	1452978	1355685	1284957	2649139	1329605	985845	455711	3006291	3476949	2035559	769773	1059502	1237810	1765999	2555895	774991	595120	1525302	3430544	857946	2293643	1894187	876094	659417	1465300	2487844	2023282	2331938	1094351	1185491	1279803	1539650	2833833	3709590	2237782	3706399	3531363
Carbohydrate	L-Sorbose	HMDB0001266	-0.704107	0.613823	0.000388858	63422635	56839263	115813614	43548333	44962826	99419616	35980689	87257512	93452950	119740029	85120664	33795720	28378690	46225713	58666815	37908599	71287441	27516399	65583398	75312681	33286809	50311439	81730928	49840646	66535719	132437480	65120023	48865306	60590789	32480740	27913778	58101779	9370686	8157027	18775029	41470585	52553284	70737247	44261680	95840845	78803809	30658801	17941679	24431495
Carbohydrate	Sucrose	HMDB0000258	-2.01371	0.247636	0.00119337	8722380	8256628	699092	123352	1285241	3538485	1544773	4592662	1664385	1225744	8007151	553621	203271	710828	154583	94717	486721	319032	1628342	4126315	488343	174031	4288141	1102913	2561094	8844071	264582	118750	1598910	2176239	613842	1711091	230553	104276	263897	246097	115161	463474	154270	429837	1248905	113355	143499	383676
Carbohydrate	Isomaltose	HMDB0002923	-2.01371	0.247636	0.00119337	8722380	8256628	699092	123352	1285241	3538485	1544773	4592662	1664385	1225744	8007151	553621	203271	710828	154583	94717	486721	319032	1628342	4126315	488343	174031	4288141	1102913	2561094	8844071	264582	118750	1598910	2176239	613842	1711091	230553	104276	263897	246097	115161	463474	154270	429837	1248905	113355	143499	383676
Carbohydrate	D-Fructose	HMDB0000660	-0.704107	0.613823	0.000388858	63422635	56839263	115813614	43548333	44962826	99419616	35980689	87257512	93452950	119740029	85120664	33795720	28378690	46225713	58666815	37908599	71287441	27516399	65583398	75312681	33286809	50311439	81730928	49840646	66535719	132437480	65120023	48865306	60590789	32480740	27913778	58101779	9370686	8157027	18775029	41470585	52553284	70737247	44261680	95840845	78803809	30658801	17941679	24431495
Carbohydrate	1,5-Anhydrosorbitol(1-deoxyglucose)	HMDB0002712	0.561915	1.47623	0.0231733	2840065	2797047	4178545	4543797	3923900	1092367	536419	1020602	468767	464016	469810	1086648	862623	1270901	959678	1081181	706585	120191	219782	316904	399236	646019	298834	184520	383050	598538	1137075	2178808	1785539	1335383	968752	1536891	2633906	2861460	3056467	1291493	1780304	1625262	229844	275375	322702	2011411	2362149	2509048
Diacylglycerol	DG(34:1)-DG(16:0/18:1)	HMDB0007101	2.45881	5.49764	0.0285557	760031	1440330	9824483	464197	1395233	8729877	2280632	1007593	54424	49182	813489	N/F	22509050	51084108	2724278	427005	98181296	1460896	1481346	42908	2953289	N/F	57792171	46505	5799379	5461524	6863112	2193309	2123659	2587999	1428555	90298431	18710338	6340156	1398796	640290222	38017	343552	317570871	61674	58167015	2440891	196909049	151717049
Diacylglycerol	DG(34:2)-DG(16:0/18:2)	HMDB0007103	2.46064	5.50461	0.0203885	4605530	4958295	52450190	1841325	6419908	25836459	7364908	3580546	255685	654517	3817789	435549	101428525	240996598	10932953	1145291	317555509	5776001	7341443	568745	15293883	107766	230439255	399834	23797846	19050996	24713005	7563976	8203886	12410883	8240057	351846593	65293616	32664563	5572471	1988417502	495439	1037440	1087709437	536013	231899268	9738811	545798205	427924217
Diacylglycerol	DG(34:3)-DG(16:1/18:2)	HMDB0007132	3.29294	9.80106	0.020004	3269847	1721495	16498260	819057	1067976	11857733	4080280	809693	167687	258152	227148	97414	27769078	46620168	2646171	719685	76895290	1542016	4267320	159952	4303409	N/F	96971396	52091	7669003	8664609	9454601	3024773	5794134	10506800	4729806	85826132	28464783	17382340	2542753	400226700	N/F	208604	747315083	594595	144151764	6787352	303213854	268834586
Diacylglycerol	DG(36:2)-DG(18:1/18:1)	HMDB0007218	2.55912	5.89348	0.0228561	4160588	4222227	59154334	2248351	3215101	39840139	8307901	2408450	302718	787587	1536449	268708	128952741	210484963	14310522	2432235	524348690	5332663	8868987	621831	6439426	203081	242729636	200322	33040938	31320844	34495003	10452505	12253328	23977309	7432513	384567401	100600400	26514177	7303396	3678609292	378431	422252	2625465309	1015172	384711201	16551623	1207816021	988501725
Diacylglycerol	DG(36:3)-DG(18:1/18:2)	HMDB0007219	2.49738	5.64659	0.0170743	26944651	18690484	346078582	12049661	16532625	119172631	30370826	10440105	2555595	5677222	8570315	1477028	507996463	992047729	54290512	10976525	1537685657	19198594	48060996	3378266	39449997	1292195	923826069	1667309	130816929	111471320	139115762	47172001	68750297	137843142	34982156	1394497540	406263171	110875482	27220346	10974829399	1635366	2851289	8683588687	4740758	1530588635	66867425	3146341353	2658505579
Diacylglycerol	DG(36:4)-DG(18:1/18:3)	HMDB0007276	2.57096	5.94204	0.0273803	27225847	12413308	270923854	12077421	14894896	71029380	23812442	10518498	4121521	7256106	8512726	2607090	285205875	537946238	35772654	9332887	672285264	15426839	40054941	4672354	36817071	2231431	518027616	2604273	74697693	68074888	85371530	31748444	59056201	117762677	30953080	688626604	259250041	99235027	19289905	6401114418	2623823	3661198	4626934423	6462987	826272593	42263742	1342486897	1043016649
Diacylglycerol	DG(36:4)-DG(18:2/18:2)	HMDB0007248	2.57096	5.94204	0.0273803	27225847	12413308	270923854	12077421	14894896	71029380	23812442	10518498	4121521	7256106	8512726	2607090	285205875	537946238	35772654	9332887	672285264	15426839	40054941	4672354	36817071	2231431	518027616	2604273	74697693	68074888	85371530	31748444	59056201	117762677	30953080	688626604	259250041	99235027	19289905	6401114418	2623823	3661198	4626934423	6462987	826272593	42263742	1342486897	1043016649
Diacylglycerol	DG(36:6)-DG(18:3/18:3)	HMDB0007278	3.19085	9.1315	0.0191771	368466	140098	3171114	319933	216467	968033	460161	N/F	55382	123740	N/F	N/F	3224133	6351865	130004	379434	12790877	N/F	2343094	111498	1658761	165547	14853875	93038	392344	1601293	1279968	479923	1108075	1895775	1478818	14399067	3305205	2018983	154127	39067568	N/F	N/F	106194552	279054	25129893	903174	27225286	33083995
Diacylglycerol	DG(38:5)-DG(18:1/20:4)	HMDB0007112	2.54052	5.81799	0.0248553	11922524	11022903	27092017	4711950	12950792	20209487	6434402	7626986	60329	359776	9899811	175419	29184631	35708042	7501857	17419363	203051038	8461149	25856418	3389026	51739908	N/F	58026409	N/F	15796188	40232839	19539336	6207740	14727847	8710043	13132475	99949362	47955360	17677194	16328666	386902222	N/F	1052602	519140765	4913604	82942714	25765578	246745258	215379200
Diacylglycerol	DG(38:5)-DG(18:3/20:2)	HMDB0007312	2.21774	4.65166	0.0411836	1983667	2855715	12305271	373785	5444578	5494485	1386713	1597563	N/F	162402	1066390	N/F	15293769	20440115	2942594	226966	43158247	1832794	1781962	N/F	16749285	N/F	22558465	N/F	4747567	6066965	5181357	1440578	2142469	4418285	2521197	51550371	19603670	3940740	2233197	200351439	N/F	N/F	148220343	51461	30410944	5341341	55095107	49089674
Diacylglycerol	DG(38:6)-DG(16:0/22:6)	HMDB0007121	2.39624	5.26428	0.0149407	15541724	8140138	29462327	10112029	16912167	13180617	5221226	4704184	487210	580253	12526819	403227	29542202	23590041	5288735	23317764	203342373	8271230	45476594	6805521	83668605	N/F	59299222	66289	12908169	45100080	16245220	5035854	18551542	12655696	17839871	84936837	40498617	17001572	14765739	310604730	146377	1117699	512378532	5819901	89523952	29719545	217551566	166927171
Diacylglycerol	DG(40:7)-DG(18:1/22:6)	HMDB0007208	2.3236	5.00579	0.0147668	12149719	12749085	21474350	1818917	8300040	13678545	3995873	3445981	661963	722681	4492089	293355	24597433	31726504	6614737	3179524	130368966	10467916	12539537	441720	21260431	157696	61623499	780270	18920516	41742411	26919769	10309974	9075894	7766015	8403441	125811586	56463176	18320467	17772895	192000682	840270	632844	437280593	740595	84279661	23000294	259239729	205356863
Exogenous	Perfluorooctanesulfonic acid(PFOS)	HMDB0059586	-1.99382	0.251073	0.0469951	185791	147194	9754197	5072387	9991619	560244	265261	207428	479899	228251	199196	250003	351040	745910	298940	250780	566028	392925	627315	513459	56756	124974	146280	269894	210204	210982	639904	129826	168819	455989	869876	899728	491181	832199	811028	98006	194577	106178	369363	358318	637089	236421	157029	180283
Exogenous	4-(1,1,3,3-Tetramethylbutyl)-phenol	HMDB0013825	0.198023	1.14713	0.00872342	265607407	265848229	212313256	213527314	287530540	326871911	293417878	368001871	317198815	466834544	277195268	446300328	260405424	345167835	210323119	283360971	299991293	316734522	281736154	310952770	361484629	319896651	296603269	379496153	358311507	390527566	217548038	227729740	285547730	235627771	358849216	351958847	309914406	356806670	307950038	269809745	363043602	345377689	205987083	311365775	273066463	219729249	512028332	315010422
Exogenous	4-Nitrophenol	HMDB0001232	-0.460328	0.726821	3.43656e-05	17498391	15182761	13887757	19663277	21018714	24327045	23676585	19675337	26181119	21027165	27237616	19249390	15778691	29983078	16039241	19102857	22353271	17137981	29494494	26008034	26301947	24903065	20700763	16055433	20680728	11949922	28031494	26223377	15131780	40046797	30585970	26313814	22011934	27693500	28763899	22816843	22467505	20388790	18359337	24960178	18618669	24087998	28593917	22643403
Fatty acid	13-Methylmyristic acid(iso FFA(15:0)	HMDB0061707	-0.121184	0.919433	0.00563343	4575093	5054745	4183201	3939500	4856745	4790652	4694935	5253836	4852728	5643227	4335367	5640791	4415301	6876742	3876011	4672992	5008114	4530506	4555029	4602638	4867601	4569772	4660446	5515680	5510625	5623780	4698519	4411371	4390769	4112957	7151283	4837954	4389423	4581902	4514770	4467432	4799401	5834767	3781465	4283882	4248231	4026882	5586195	4653492
Fatty acid	Pentadecanoic acid(FFA(15:0)	HMDB0000826	-0.112985	0.924673	0.0383307	12678490	12512925	11812502	10470015	13477696	13763671	13320548	14891902	13596768	15601975	12390468	15153658	11711358	19098428	11049044	13237751	13597092	12400773	12304288	12377554	15415398	12157822	12685545	16160657	16450770	16337989	14602253	11847571	11891084	12280712	24005423	13004703	11694161	13543797	12306150	12434343	12781499	15802837	10214093	12466712	11584681	11149446	17712755	15102045
Fatty acid	Tricosanoic acid(FFA(23:0)	HMDB0001160	-0.0623934	0.957674	0.0331015	3621185	3527233	3155537	3067445	3813144	3375444	3174361	3599858	3572306	4097725	3374991	3832432	3461475	3983637	3041488	3467763	3668992	3373589	3317622	3517603	3247869	3604755	3638933	3717975	3578313	3876805	3341928	3148107	3806507	2919554	3554050	3791554	3351068	3723019	3243485	3482301	3627205	4017143	3244038	3727438	3313291	2980588	4233928	3399875
Fatty acid	Oleic acid(FFA(18:1(9Z))	HMDB0000207	-0.64623	0.638948	0.0352239	209270209	162114908	94627342	91663641	139040983	389755438	230625769	197721249	108827765	136197947	102427766	129313881	105147256	176993160	90087529	103247440	115257874	128126273	155029534	160970616	144469174	103597759	143193025	357465069	455614628	129828979	790669981	92908019	106406064	115293515	1089720386	185647171	104139120	115254745	139075937	100750913	114744756	143092937	91079141	107786639	106582474	93105627	150581922	146220487
Fatty acid	Arachidic acid(FFA(20:0)	HMDB0002212	-0.0600656	0.959221	0.0204511	16454623	18139426	15598405	16239858	18034519	17169724	16277375	17908712	17130571	19351540	16879635	20639289	17472839	19569762	16217525	17130823	19037451	19184167	16632050	17636642	18717454	17102655	15991453	18380694	18345290	19992301	16356106	15944390	16374481	16309968	19138904	18674792	17097969	16935304	17254866	18274881	17490017	19145511	14793874	18685898	18434321	15723881	19031162	16996947
Fatty acid	Eicosadienoic acid(FFA(20:2n6)	HMDB0005060	-0.597425	0.660932	0.027228	2932909	2106540	1210015	1004852	2376055	6667259	3476924	3073062	1477737	2238528	1353542	1894952	1457542	4064353	1066851	1337287	1604092	2207889	2343817	1893851	2617990	1438261	1825314	5122685	6935398	1976030	10121549	1114602	1400722	1786714	12316799	3464059	1253655	1796673	1890897	1209754	1442253	2216767	1033560	1371630	1626581	1048671	2789756	3356242
FooX	D-Xylitol(diet,not endogenous)	HMDB0002917	0.364172	1.28714	0.014247	827616	1929185	1120625	3193315	2221402	1029423	530333	1452978	1355685	1284957	2649139	1329605	985845	455711	3006291	3476949	2035559	769773	1059502	1237810	1765999	2555895	774991	595120	1525302	3430544	857946	2293643	1894187	876094	659417	1465300	2487844	2023282	2331938	1094351	1185491	1279803	1539650	2833833	3709590	2237782	3706399	3531363
Glycerophosphocholine	PC(34:0e)-PC(34:0e)	HMDB0013405	-0.791142	0.577886	0.0150905	34985116	14190207	28764952	13041923	21923626	22148580	24983663	26711447	8287942	9557726	23733803	8752016	19671707	6239894	19207827	13896930	13141773	27755144	10485459	11065970	58925526	6753057	80074289	10962150	27064981	28165982	23104140	13425037	7421478	6959020	13226905	10653219	22037917	123044390	25472960	15078382	12379713	12540128	10790626	19745288	2672167	39163241	6178227	9130046
Glycerophosphocholine	PC(34:1)-PC(16:0/18:1)	HMDB0007972	-0.962578	0.513139	0.0192154	5307829445	1502572735	2495784078	431260478	2004030318	2259099655	2535566368	4790980025	402999550	323444005	5674017391	318518833	2847011248	699679441	1902587589	2155818458	1414228591	5365932008	1289187228	809295429	506355652	162473188	7351431143	374210206	2836246411	3888421821	2155792249	3082731418	1373388777	998874696	1078102871	1525241334	2729617924	17216643717	3082759657	906963462	934779406	2206785133	2195126668	96086825	923599855	2532052451	1337833254	1403519080
Glycerophosphocholine	PC(34:2)-PC(16:0/18:2)	HMDB0007973	-0.636335	0.643345	0.0417743	2329687432	729598766	2523167753	298096490	1066493880	1028369023	1123497540	2047076738	316984755	210082166	2521130191	113391460	1404349389	786855331	1093254960	5023834545	1817332422	2480287014	697684099	519477668	252239790	195539073	1989917048	546775220	1201806455	2477379331	1669988888	1748870500	4873608414	1452234847	760677486	1267369413	2250519078	4817833705	1388088074	882058828	720187741	976717817	4824162156	33875708	2198243621	924213812	1428103232	1180065976
Glycerophosphocholine	PC(35:2)-PC(17:0/18:2)	LMGP01011505	-0.799462	0.574563	0.0364631	103404651	37576869	41397660	3786662	33854363	23126652	23465295	76781297	2757246	1930988	99765548	1324841	30668630	11836075	24234450	64891769	19784967	118596106	9981204	8317966	14650181	2768629	45839957	7914907	37945993	41910854	32541875	60158970	52823606	18238465	11234039	21147962	30040101	133506997	48183259	9388358	8254307	22715270	81799842	132563	37393305	51301050	21771993	18300428
Glycerophosphocholine	PC(36:2)-PC(18:0/18:2)	HMDB0008135	-0.726426	0.604399	0.0104372	1450119053	578087149	1327349757	118659932	879261508	794764316	939260436	1426667273	111055443	86207086	1713648788	37739916	876883843	388325089	727003343	1398204020	615283756	1728074376	226527577	165470491	240171232	77973308	660375898	197047584	904920787	1625125345	1131989929	968601686	1480364882	466096492	478868233	743523623	1389336074	1176540354	746174845	336833390	248834957	704502605	2095369281	15328881	618695478	863384706	494264837	404788132
Glycerophosphocholine	PC(36:2)-PC(18:1/18:1)	HMDB0008071	-1.0919	0.469144	0.0112317	826129345	241907400	261579204	31033425	250601055	347559340	359714914	841110726	20926757	19122913	687444579	14489936	387240903	78391037	237489009	143876979	101029411	666581226	71687218	42327530	50498129	9757936	614497300	19459836	712628877	478718150	233711900	426668666	86658276	80555189	114660627	208756098	366022372	1868644382	463497836	107929852	66969535	347631004	250202611	5113870	82034552	466282150	120858446	104058549
Glycerophosphocholine	PC(36:3)-PC(16:0/20:3)	HMDB0007980	-0.922484	0.5276	0.00594087	1055370437	338517060	744427076	68580017	462395479	624710139	626126489	1030800471	48235388	38495151	1104402868	29589294	718048573	253286389	489970319	602397406	295677234	1006204404	121742315	102620743	83921886	27759675	792344688	69179996	689329870	923474616	591053334	686924903	444858329	202339203	291232236	463755415	876214353	2491198911	524904744	253779773	155646084	514420669	727498671	133856	308991639	458414466	221603997	213209348
Glycerophosphocholine	PC(36:3)-PC(18:1/18:2)	HMDB0008105	-0.92133	0.528022	0.00597496	1055404380	338468948	744331651	68582582	462377684	623043239	625761271	1030860418	48237568	38499085	1104283935	29583118	717265594	253256462	489351713	602426362	295681839	1006053342	121748792	102630104	84244322	27756172	792392711	69183055	687357887	923402624	591036050	686853991	444457398	202300611	291221088	463711191	875946745	2491182996	524825950	253783864	155640999	513223396	727161910	10945316	309000858	458345778	221601287	213180081
Glycerophosphocholine	PC(36:3p)	HMDB0011310	-0.785013	0.580347	0.0369589	412662517	79904481	188116643	25104921	159168773	94821940	103117635	261820692	22952939	22428982	159426072	37147667	100771172	62312744	84475912	169753324	119623296	230020796	76575611	94094056	95884011	20451995	470194723	34786017	84574933	139956380	120792674	85710152	68527401	75153021	63464005	97341910	136842261	919053331	140869828	75537891	64998501	88409291	85475458	58722226	48530486	177816877	59482863	75693444
Glycerophosphocholine	PC(36:4)-PC(18:2/18:2)	HMDB0008138	-0.969173	0.510799	0.01777	88061264	22194869	59707941	6604803	53830911	21587334	20979039	78224900	7059042	9774370	127277907	436474	40892012	N/F	36622342	23703613	17325995	103097527	5391316	3826700	10261148	1094593	50978404	1678288	78947757	63900362	41396471	41030216	19810265	13542252	16017935	31066753	60471944	139824135	26255784	24498824	1639840	47727902	46926160	232334	N/F	36797567	9465274	6633493
Glycerophosphocholine	PC(36:4e)-PC(16:0e/20:4)	HMDB0013407	-0.755871	0.592189	0.0481802	414724638	80051739	188557237	3115032	159248521	94981547	103172060	262082195	14970824	22430116	159878275	37319760	100853201	62528755	84723029	170154509	119791816	230145363	11475864	94506829	95936183	20641404	470675343	35083157	84577660	140045282	121611603	86612890	68982917	75909349	63680759	98106333	136967368	920261462	141049809	75684863	65029866	88476215	86872368	58882537	48523786	178539489	60283439	76097719
Glycerophosphocholine	PC(37:2)-PC(19:0/18:2)	HMDB0008592	-0.693978	0.618147	0.0492322	14632753	7313612	5801190	205733	5984368	4792691	5147781	13587587	64065	323990	13272793	356996	6950740	2192428	4657216	5193211	2396120	20067893	1430235	970968	3676918	270689	6677798	716560	10297284	9492029	5961691	9107586	6475420	2514417	2114469	3671263	7344570	14276870	11464808	1528700	1119044	3915431	12121609	68780	3650985	11398049	3768186	3016557
Glycerophosphocholine	PC(38:3)-PC(18:0/20:3)	HMDB0008046	-0.576396	0.670637	0.0394189	260549615	96112988	187341781	12368026	133976095	165053439	156411599	269419874	8188778	5370436	192074274	6530743	169971351	38886296	124051582	98293708	60135367	229675946	26750466	24811590	29790119	5519964	148279875	14491927	107873409	235064234	173021992	216528638	63898736	40420055	95463553	100259020	222347686	218171251	147236436	66320342	39555360	141817843	102004391	2607880	32576099	154776613	44092920	59340628
Glycerophosphocholine	PC(38:3)-PC(18:1/20:2)	HMDB0008111	-0.966782	0.511646	0.00741038	136978568	29242900	56995046	4783641	48110495	52412019	52788758	81497047	3319832	2806253	101795350	1097592	87579834	20030917	36435104	19801333	13329059	99567600	6523108	5881423	13158253	830992	43521837	2153580	101948580	80107863	35079482	38309751	25045529	10301221	11307570	29229425	49970411	70961477	63590630	23870250	9202373	41089035	59101343	490157	14652597	69883495	15953360	13256361
Glycerophosphocholine	PC(38:4)-PC(18:0/20:4)	HMDB0008048	-1.03606	0.487657	0.00435905	790026062	566044505	581072721	18515711	544967229	1062899212	1148420416	2198321160	31863593	22660377	1051940817	11103555	804247325	187644961	746323109	299865662	177382781	839724663	71316993	68348792	161377724	17028987	976501183	42022376	287780954	1129993602	923214198	822540654	224160287	140558664	695353354	522910324	1202895858	1628706695	459736497	346252916	103230486	577506897	344411515	4522892	93685124	527248373	152864395	148717314
Glycerophosphocholine	PC(38:4e)-PC(18:0e/20:4)	HMDB0013420	-0.915573	0.530133	0.0335977	96536404	32349024	37439200	3487931	59144220	32965528	37592932	67035440	3732625	2913730	43164258	6713906	25876458	8631716	24439747	27258181	23141762	68410279	15077616	14297744	82623567	191218	132481029	5887084	28604012	44993443	42691172	25962691	12375054	10081818	19093368	19741246	35177103	245358508	37174863	27080360	12866307	22718514	21392688	14624118	3595009	117779661	10449800	13751643
Glycerophosphocholine	PC(38:5)-PC(16:0/22:5)	HMDB0007989	-1.28972	0.409032	0.0112663	476943228	205148073	222597629	17144820	171322478	367667885	350442266	927191939	22907923	15186444	542603054	4300948	322255086	117187540	259103063	130385352	57973511	347726290	26034990	31467784	42039803	15046704	629919221	31623289	142660336	427069210	353868524	373696023	111204414	49582525	192800822	215417533	558730088	1992798931	201310494	87689675	47149883	222135125	137321449	3505496	49374173	177134435	49753404	60225479
Glycerophosphocholine	PC(38:6)-PC(16:0/22:6)	HMDB0007991	-0.634151	0.64432	0.0382409	520524766	187213658	333007747	30799967	249588976	145260655	179765900	574144785	32681037	23480311	540590850	17357950	349685456	176399254	291809886	359770758	191478147	404197924	75991421	62927455	59767790	29492908	735933819	64552978	276425415	448924491	589130620	814945511	276430630	151190422	324455382	424927481	822246972	944642457	304012842	525180363	104238985	177408060	453393323	3044530	256423288	256847337	271170468	330110359
Glycerophosphocholine	PC(38:6)-PC(18:2/20:4)	HMDB0008147	-0.918256	0.529148	0.00526877	42040681	20176589	26233124	184228	22648366	33309374	36914500	78110735	14300726	17604307	65123967	4841279	36812449	17375549	30705098	36541001	18813543	44188231	19852415	10251483	6605765	12665764	69975057	16607635	23514340	47449100	36675073	30766839	19711485	23965202	25046663	31721474	51774055	175600996	22177270	15573821	17821383	27835518	15130321	1601101	12495575	25859765	15799655	15119499
Glycerophosphocholine	PC(40:5e)-PC(40:5e)	HMDB0013444	-0.811752	0.56969	0.0191024	46631562	11501149	16345863	2369422	23668924	9026604	11766474	36874998	3537470	3164383	23012033	2627216	8419982	3232973	9500597	7277936	5424686	29837607	4034216	3382114	19099606	1654458	22598179	2120504	14953750	13601984	13735093	8066841	3383900	2951923	4840067	7322524	13374878	21790714	15729883	7333680	3119733	9417156	5545373	3405673	733263	21646009	2811067	3221662
Glycerophosphocholine	PC(40:7)-PC(18:1/22:6)	HMDB0008123	-0.996919	0.501069	0.0141898	206630941	55982636	49557010	21912996	70694210	64346720	65123195	229898165	10555606	12315021	186240806	4956743	81835112	27227615	77626666	41246957	30854620	170409640	16029428	9335849	16978561	11860922	223491600	18710453	125840774	138167602	100060298	151245959	28481293	27974670	50339927	115572256	151927517	512454433	123034339	56358630	19414168	73918741	46297794	995303	20096543	136154786	47765775	38527197
Glycerophosphocholine	PC(40:7e)-PC(18:1e/22:6)		-0.974503	0.508915	0.0366486	32965848	5528726	23931809	1259968	13772230	6826882	7131305	26881236	N/F	141164	15662451	1674446	9363576	3227226	11574942	9072639	5881443	22879538	6397346	4135393	2420686	62283	47107554	1269784	10964708	21495663	16513420	12363163	5028904	4421282	4366690	9907138	17821798	97478474	15825297	4853386	3180446	8942933	15720590	1652882	6351669	3917369	7223176	7986322
Glycerophosphocholine	PC(42:8)-PC(22:4/20:4)	HMDB0008640	-1.11174	0.462736	0.0129485	32036508	15369323	9081512	464472	15232218	15635331	13708072	70674668	636146	785483	28655549	441750	13595193	4738125	14667203	1294149	1724799	20566113	645113	487205	5551146	450253	23041765	906135	10044186	16016536	13496217	13027308	1734977	1705471	12606559	16492156	29429494	25157646	10817724	6322502	1246720	11174709	2342273	360198	687748	11509369	1725084	1254250
Glycerophosphocholine	PC(32:0)-PC(16:0/16:0)	HMDB0000564	-0.815671	0.568144	0.025176	2524407935	738870668	2137858270	824989607	1438185837	1872194569	1772701736	3246705913	493110048	676853430	2685013591	1017530364	2275767046	733607289	2375754863	1219673110	1012166367	1999489436	1228176873	1045515672	510530147	255422679	7126037912	456606429	1187200813	2396299660	1314032016	1059253311	539395932	699664939	1191878395	1537905271	1785547601	11401850101	1965828655	794658069	668097831	1090392500	728467047	628401227	401535905	1170151437	875534818	856290235
Glycerophosphocholine	PC(36:4)-PC(16:0/20:4)	HMDB0007982	-0.96879	0.510934	0.00289039	1239621684	538172110	932840723	63949249	593053005	1013678456	1049404909	2462794404	104264208	58712227	1483943265	31829323	1104314579	389886473	838166274	1140453341	416759944	996187736	188253270	206597357	152028181	62465215	1715457486	167711937	385031768	1464781781	1395298429	1287042885	762491691	374692959	876391380	731229588	1869934230	3225574157	678403221	456855967	308626633	592993811	746269877	13806249	344430851	430704253	350749883	440362638
Glycerophosphocholine	PC(38:4)-PC(16:0/22:4)	HMDB0008079	-0.992318	0.502669	0.0199745	244956694	88671652	93254525	2754715	76610387	71519065	79532085	327002537	3906855	228012	226520037	807463	69804541	24625764	71093725	32053818	17336879	139308943	6181599	6661016	20174007	773884	111073125	3386178	58070321	83562124	76765882	73957879	13347370	10447609	48997451	51023342	103414142	112531710	72318369	21874663	9615308	56009799	19042268	795757	4716118	66531802	4735832	13097811
Glycerophosphocholine	PC(40:3)-PC(18:1/22:2)+PC(18:2/22:1)	HMDB0008597	-0.723671	0.605555	0.0395923	9951985	4909286	5372457	131927	5525320	4250485	4736413	11466486	435983	165935	8547825	63508	6185282	1434819	3339525	1969716	772845	9095809	499736	665812	2513900	196648	4371723	308255	8793820	5214472	4460147	4488251	1818112	798634	1819883	3142383	5874958	4740171	6589819	929092	691878	3218227	2840941	71883	133789	8041748	1081626	726709
Glycerophosphoethanolamine	PE(34:1)-PE(16:0/18:1)	HMDB0008927	-1.23645	0.424417	0.0193247	24048449	19854514	11875324	638443	13837405	31637921	31879966	81419254	106040	232158	69678377	144575	27072865	7427157	16936535	2003199	474821	77931801	375090	655618	1008263	N/F	14796959	86406	23629656	30552595	23393971	72118947	4603614	122411	11161515	8845120	42260960	88205962	13871293	2514928	1041638	20638132	17590578	68455	1646511	18008685	1101706	808592
Glycerophosphoethanolamine	PE(34:1p)-PE(34:1p)	HMDB0009048	-0.810946	0.570008	0.046751	39932795	17584408	11400727	2177570	16924234	24424315	25746911	48319154	1144917	1664071	66027708	2998882	21636001	6133626	16381496	2544640	1978905	51444247	2389763	2317948	4345758	1408690	6162334	1619326	26155440	26399852	19896736	30312945	5691343	1544148	14057914	8960104	28752618	16782150	14448877	2149192	2526365	20176518	10587869	3579223	1830802	26417552	3269436	1736646
Glycerophosphoethanolamine	PE(34:2)-PE(16:0/18:2)	HMDB0008928	-1.27521	0.413165	0.0186711	8699013	6059692	5028570	451650	5160003	9721968	11440777	26991510	191565	549669	24350537	462402	9042882	5307423	7063949	206591	61204	33761375	538681	537871	811156	218853	3823461	132766	6206192	9704352	9579980	31221715	3075195	101678	5277544	5172389	20317560	25671397	3649063	652912	550650	6753791	10956033	99050	817503	5185111	474323	224838
Glycerophosphoethanolamine	PE(36:1)-PE(18:0/18:1)	HMDB0008993	-1.35635	0.39057	0.0068709	62897267	51074859	19281074	N/F	53067730	65354840	81788942	190388868	162379	438107	149289810	N/F	34624225	11593652	45101486	752914	N/F	160325447	462167	2813889	11445834	N/F	9337846	379804	46559574	51276222	63200218	98100813	8311517	N/F	22073778	9210538	106903272	62691665	25897167	3402318	2500277	46312542	31511391	697740	765494	51845687	2979851	1205384
Glycerophosphoethanolamine	PE(36:1p)-PE(18:0p/18:1)	HMDB0011375	-1.01607	0.494461	0.0109254	27276461	14418587	5546718	1360452	15794617	17839412	24137297	26325845	798334	1269936	38257845	1869829	12074380	7795048	10181935	2033833	1778366	37503449	1562640	1803378	8634716	994920	3064408	1180950	20765501	14214697	14133894	14018680	4673073	1134796	8439499	4398299	18543458	5686474	9389180	2634154	2956441	9165915	11452745	2560515	860428	20484586	3304470	1882521
Glycerophosphoethanolamine	PE(36:2)-PE(18:0/18:2)	HMDB0008994	-1.12558	0.458317	0.0398271	33275711	20240539	10772305	879159	21930529	28582295	39116867	74645548	286759	284301	74674187	511935	18221566	12682655	25735328	89391	N/F	92953442	751294	1381940	55514	246963	2381116	624417	18984873	22363008	36069169	57414612	7502421	N/F	13398065	4503475	70425095	23260134	7999894	107559	1945273	17245980	27473928	137457	1260855	20002979	440440	N/F
Glycerophosphoethanolamine	PE(36:2)-PE(18:1/18:1)	HMDB0009059	-1.59882	0.330146	0.00408512	19166992	12390664	5770321	1142181	6828544	27771804	29792226	61650235	426710	538060	30780472	511935	20122528	3940487	11413131	793051	201660	54613342	691813	346912	631483	246963	6500829	624417	25843731	18551371	12176906	37937779	1827025	502290	5936034	4206672	25047389	53835391	7559123	955966	375566	12234226	12147632	137457	778159	14283866	574372	418437
Glycerophosphoethanolamine	PE(36:3)-PE(18:1/18:2)	HMDB0009091	-1.3817	0.383766	0.00459686	21629508	7854804	5821550	1955374	7702529	17499370	19636650	31628528	876389	1045185	27086559	1044146	14612441	4259954	9343295	1894420	924861	38667248	2126346	1832707	1762049	129881	16388893	868864	11946588	13101706	12850975	28774750	2773027	1894580	6665837	3898274	22787072	62566061	8710196	561967	980919	8619701	9076331	380057	1475726	8821308	2016985	2050039
Glycerophosphoethanolamine	PE(36:4)-PE(16:0/20:4)	HMDB0008938	-1.39462	0.380346	0.00796508	4782854	2731041	1655252	50570	2569090	6439918	6863076	20166919	N/F	15003	8421998	N/F	6558726	2340257	4741066	141187	69921	9915021	55903	N/F	312991	N/F	4072644	12707	1900339	6683800	6116566	13808269	396680	N/F	4693142	3840762	11098431	13326741	1836177	1017694	87544	2945465	1987689	N/F	213697	2026060	66118	16210
Glycerophosphoethanolamine	PE(38:4)-PE(18:0/20:4)	HMDB0009003	-1.49392	0.355046	0.00857464	102418775	69458677	38273181	811816	66773572	153126044	176373177	461912673	201454	155079	170594698	195933	107430220	43510571	115001873	865060	380255	206019057	638756	137368	10020122	312084	50171456	634169	40979471	116637103	145157229	190806629	3515066	242039	79056383	38154639	244886582	366870028	33443610	17274376	1253440	68327505	39887725	962547	1045551	52797439	700071	235835
Glycerophosphoethanolamine	PE(38:4p)-PE(18:0p/20:4)	HMDB0011386	-1.39463	0.380341	0.00139009	85907567	50190434	24288933	1077979	43228243	75250752	103429982	130039660	1391167	1059650	104082905	411126	60206241	19289097	46579181	13876314	5529188	94667927	1845775	2445059	17854905	1107839	23372325	2338259	36021218	79985150	77755262	66141193	11344643	2338289	31555697	19348639	76465042	40923279	29213476	8944261	4102503	34776376	26825094	449281	3083188	38714968	3930335	2032301
Glycerophosphoethanolamine	PE(38:5p)-PE(16:0p/22:5)+PE(18:1p/20:4)	HMDB0011360	-2.2913	0.204291	0.000181102	128162086	70485146	48930450	3101054	63065555	232998599	226927453	276158528	2287774	2893658	135238420	1855233	181256772	63251979	150984814	30028747	13501318	138182345	20084	4721878	9694194	836006	93740168	1893622	19644914	75989224	50760121	47850663	5937972	2689784	32185259	41438479	58363340	4306685	18273585	8413939	1844270	34703992	19071610	583150	6600935	34076608	4032620	2735604
Glycerophosphoethanolamine	PE(38:6p)-PE(16:0p/22:6)	HMDB0005780	-1.06074	0.479386	0.0135527	87283131	21106974	38322934	978958	24017461	33529477	35727880	116702901	1015876	551180	96733298	639450	47331341	17775271	41240670	11662511	3923153	77068874	1220683	1549645	2528689	460352	57561929	2335329	37730757	70441097	73528197	86052569	8962060	2430696	35398716	35360771	102231372	125057483	36251574	5219347	1307818	27659193	45332489	N/F	11002585	28910406	4112147	2768604
Glycerophosphoethanolamine	PE(40:6p)-PE(18:0p/22:6)	HMDB0011394	-1.49325	0.35521	0.00149054	28276453	8260832	7434006	277500	8665913	11643853	14412905	30461447	276431	193061	29762849	129019	12387033	4013500	12774664	2051667	387500	27048929	348468	409749	3243608	193772	11016668	463682	13369083	18882288	21609240	21759753	1862981	327787	8706601	6344699	23269711	19605600	10048660	1644274	610517	6355458	6928450	54608	1038371	10489607	628027	172662
Glycerophosphoethanolamine	PE(40:7p)-PE(18:1p/22:6)	HMDB0011427	-1.14029	0.453669	0.0106306	12509179	4427980	3603173	69135	4699936	8701257	9801014	29263464	N/F	N/F	16900378	N/F	10786455	4039098	10598445	1006574	369928	14828824	N/F	164330	343025	N/F	237656	223676	7922537	12391161	13222256	16745343	484537	104409	5326147	6307201	17747204	9604076	4483827	1310475	55268	4858713	9891104	N/F	2132040	6484144	372568	379591
Glycerophosphoinositol	PI(34:1)-PI(16:0/18:1)	HMDB0009783	-0.686453	0.62138	0.0216623	10592807	3848088	8183379	4920774	3815190	3324142	4218065	11128234	5763433	5618006	12408267	8502562	5976874	1756841	4815603	23137566	12219764	12079745	11242491	7006152	1851681	3059939	1714484	5707249	3208309	4938190	2609462	4467288	16452832	5557042	2148122	1341179	8774787	7566685	6057580	328705	9781116	2778509	15796959	5481010	1844833	3424114	8078704	3845571
Glycerophosphoinositol	PI(36:3)-PI(16:0/20:3)	HMDB0009787	-0.794181	0.576671	0.0183709	2780331	225266	2004190	527504	751908	336388	420750	1206393	265384	199442	2287285	931990	727885	254111	299326	2772583	1786689	3575396	1209938	822725	416900	189473	948685	393218	1182569	956305	404804	857940	1699197	613487	226890	323714	838196	4153289	1432166	N/F	1521365	601394	1779171	377477	246176	1046456	726717	495351
Glycerophosphoinositol	PI(38:4)-PI(18:0/20:4)	HMDB0009816	-1.18933	0.438507	0.000166036	157479056	46854070	121503169	12603169	89851254	93272469	116972065	166055851	17328174	12420097	160111116	15870901	108286055	34679797	81099846	102238676	60188052	158977516	40711206	36321622	28914405	8079331	107390960	22683031	55762370	102837524	74450620	61289362	62362946	25661700	51551593	45641242	101957100	312170009	98259070	14940534	43791168	60867715	48778333	17570681	7307470	54659841	24793437	16594512
Glycosphingolipid	GlcCer(d34:1)-GlcCer(d18:1/16:0)	HMDB0004971	-0.480235	0.716861	0.0322751	96588940	24530073	33227875	32281319	41422454	8217811	10530705	28370856	39216559	34261931	49768306	27334022	16490288	7623213	13714165	44414415	21591902	50360938	24129468	29976360	128135664	58803070	34486315	59722195	62213628	24323973	20602455	13677044	30221102	27851354	8450020	11131675	28660417	13548818	51769148	13060292	38730333	14385305	17320467	33447093	10177349	10236799	22749922	29737545
Lysoglycerophosphatidylcholine	LysoPC(O-16:0/0:0)	LMGP01060010	0.987128	1.98224	0.000157882	4385047	5304481	55952403	45093046	19833577	9786789	3210862	6962549	64388991	42545907	14377020	58795863	50037232	36379423	55441542	59323734	34973937	25856851	12069709	4236563	65962370	47362765	8940227	7773615	11137988	88475036	24872434	71164113	16885580	25248331	26688686	26299950	47018903	46196834	11729915	38743367	65910845	26584628	97397236	102100192	85149839	105840818	103553056	45201785
Lysoglycerophosphatidylcholine	LysoPC(O-18:1/0:0)	LMGP01060039	0.776685	1.71319	0.0067355	5313185	4655846	116804047	127255996	14920922	10687073	3436913	9987374	66983762	49468018	7968327	104014940	83171785	12912336	125012762	102343275	16212977	21676267	9389107	3486186	69153697	59721654	7009964	8643960	12455939	59273801	20366160	75122595	13968524	31360232	33006307	8371781	52781275	59087099	9365712	31030268	60213131	32294910	132897279	103470312	43588000	117311455	114924722	41674553
Lysoglycerophosphatidylethanomine	LysoPE(P-16:0/0:0)	HMDB0011152	0.451142	1.36712	0.0329591	30871593	25844709	283444948	350541454	120735853	121174925	40031294	80264876	417628163	343707582	106983375	392133003	262386620	35516112	416055434	373993684	173719908	200127483	75959959	40760833	503350113	380156600	69165621	121315684	178780711	280597777	138025835	436381618	110956459	593640559	282861035	126416811	487263843	402846885	95052333	238659385	251918823	123801127	272870107	331652932	314113213	369260393	527853332	295433521
Lysoglycerophosphatidylinositol	LysoPI(0:0/18:0)	HMDB0061704	0.623806	1.54094	0.0342554	5720960	10791146	16194669	5975557	21641574	6192341	1618449	4995480	26554983	21110146	10183799	30807902	29693422	11803030	16572626	31562782	4996370	11458968	6793344	6869602	43052413	13871110	5921471	7262413	10989407	14672708	4304347	37063965	6037186	17032234	17237964	1458859	25717566	27779600	3784729	9436813	20394918	9005318	13129610	14196831	4185417	30776674	41227889	16016881
Lysoglycerophosphatidylinositol	LysoPI(18:0/0:0)	HMDB0240261	0.813443	1.7574	0.00418881	55572917	123488526	378612612	42492484	288760583	73326182	15229496	46521782	368899105	321172283	128777141	422730853	391250426	156509339	101428372	298195882	56153772	152836565	75385773	69824313	584260420	114084197	66123025	83486742	138972957	225495992	61189426	620354205	53142522	350703472	251864450	22041894	400695764	374147505	41208435	98472974	245754579	133655571	346385948	316783615	60803803	484428372	580867515	226606772
Lysoglycerophosphocholine	LPC(20:3)-LPC(20:3)	HMDB0010393	0.658688	1.57865	0.0162492	4566613	1222398	15244990	1976477	3256724	2490639	1856625	2038900	8745198	1933452	4460075	27085837	2549594	875064	2219880	46019844	49929098	8636656	7233056	4891284	2198809	10787390	15534111	13403340	10186953	15954898	5753083	6307156	10181614	12993393	6986471	22000261	4640522	16382258	15381380	23337222	18137520	13785917	48140907	9228914	31197327	19357952	14662484	20546058
LysoPS	LysoPS(18:0)	HMDB0240606	0.319424	1.24783	0.00977692	286000634	251304126	283055368	214694442	488971457	569686802	126008442	315951722	571717293	410615192	441034537	467109967	579972662	235412025	385849126	309717131	587188304	668617001	424658602	281365430	825554448	437682406	350291573	400876691	459470749	764355584	351707326	856715405	414582312	457859476	437938927	329471181	733447488	631821212	389310326	380763793	372219651	540148914	500317047	620344565	785211320	648428919	504533236	590015484
Microbail metabolites	N,N,N-trimethyl-5-aminovaleric acid	HMDB0240732	0.436171	1.35301	0.0464445	14834252	31904554	13981676	25125866	60483471	55709692	19566276	62601799	37638468	53529883	45889188	36986320	25906403	14278726	91882318	87351464	101443678	39403317	23612108	39815310	81000478	75010384	42198894	12082833	34315448	68928123	15377387	37979974	28842805	29777766	13973809	21463286	16640022	18100989	16998816	14675398	23038660	17700103	51884357	49859266	53892670	18688714	26546576	21971895
Microbail metabolites	Betaine	HMDB0000043	0.436851	1.35365	0.044939	1282330108	1996841626	12387311203	12598710777	2549357604	1992905632	1034136626	1474483469	4090543173	4613454442	2215377642	3482744890	3298714891	1178268098	12195820358	9657215049	4133367870	2832681960	2172554237	1369977926	2674871717	4090523388	1403209325	2081838974	1584798411	4052179558	4398928465	4787871074	3000147401	2115865932	2229206235	1769132405	4109678760	3722988102	2046608223	4140897103	5428639859	3103029633	10186374381	9487634606	5682267370	6020371174	4974886417	3147725736
Microbail metabolites	Hippuric acid	HMDB0000714	2.55765	5.88749	0.0150146	318982	303048	535096	221457	244837	200220	116794	280577	220872	163215	234589	22650	8532	105552	1149717	1403359	3186807	130680	822462	974266	98293	42221	199286	321527	493759	234236	325939	332705	568685	2973046	1699564	2906636	138706	147375	319224	656304	1130149	972702	171110	132338	130177	166210	90595	278467
Organic acid	(S)-3,4-Dihydroxybutyric acid	HMDB0000337	-0.722135	0.6062	0.000582002	9501265	7951960	16273857	6804652	5842511	14263840	5017284	12232941	13290136	17496122	12351775	4081186	3495824	5777530	8547606	6167457	9850373	3663257	9177371	10492131	4128099	6658074	11634785	6895737	9256303	20128731	8874838	6711319	8339425	4009732	3319550	7672217	1227733	965815	2306431	5527929	7311631	9219431	6549800	14101964	11187581	4199324	2480745	3121598
Organic acid	3-Hydroxybutyric acid	HMDB0000357	-0.904847	0.534089	0.0251047	47926360	44608907	129444961	126663723	182125197	68758110	35332658	66212176	22857512	22234653	9306690	6789319	4392290	37393389	42604408	44821435	76975167	4168599	5752077	9338692	8527232	12217518	17542983	41160741	73093744	58183688	65562435	94332058	68369978	1721817	1494511	2777548	1612699	1605908	1753767	2861889	5086455	5251628	33534866	54132824	46142822	16544448	15044440	16235569
Organic acid	A-Ketoglutaric acid oxime	HMDB0002467	0.256122	1.19426	0.0206284	2413364	3385566	6026749	3563277	4911228	4525073	1100896	3197005	3919638	6213412	3490007	7220895	5662572	1097331	4904603	3662401	4105776	3826523	4280434	3203963	5795906	4528298	2576297	3871787	5313133	5510648	3644638	7173124	4016791	4085337	1925273	2268082	5720775	6230109	3620944	5884698	7690400	10141612	5603031	6960323	7998757	4717066	6506369	5609335
Organic acid	L-2-Hydroxyglutaric acid	HMDB0000694	0.615734	1.53234	0.0177891	1453694	7731410	21250382	44034149	14330283	2629379	592567	1874132	13717372	8889147	14979362	8516210	7088905	1783113	26822243	31407370	10902185	1196532	2203725	3124805	5170156	11784207	1039484	1662148	3365992	14439687	5302860	15217809	9183484	7798927	3019125	2396771	12862169	9984513	3131287	5928486	10851026	3967527	12308430	14748384	21568385	23035295	28662634	16921366
Organic acid	Aminobutyric acid(multiple isomers)		0.860224	1.81532	0.0191101	7030046	10054987	24724649	73339029	22353388	11878689	4447813	8243353	28875508	39451921	18442567	58768692	45718451	4099698	81628977	91875963	28208846	41311985	20375058	9348532	45823608	94534006	7539280	6667329	6522709	48597349	12775413	147339918	13392084	14620848	11007798	6944393	172454138	60933331	8139122	143671886	190479650	176523376	61602919	94596273	51038971	279154712	330235277	77853695
Organic acid	Oxalacetic acid	HMDB0000223	0.508797	1.42286	0.0138432	53639922	30382656	40755206	28317838	91592978	36358119	12192209	28447005	41856022	37618718	47587698	33897957	52225714	22020903	24147049	35694198	90395356	24697264	40564601	25205765	14286677	47109717	17970146	31493101	19251874	31233163	25046519	72071729	40227053	9553662	17376099	32068543	34933828	30815340	26087801	19016778	29654333	68890573	80605720	112891894	130570400	20425852	29733615	35258989
Organic acid	Pyruvic acid	HMDB0000243	0.508797	1.42286	0.0138432	53639922	30382656	40755206	28317838	91592978	36358119	12192209	28447005	41856022	37618718	47587698	33897957	52225714	22020903	24147049	35694198	90395356	24697264	40564601	25205765	14286677	47109717	17970146	31493101	19251874	31233163	25046519	72071729	40227053	9553662	17376099	32068543	34933828	30815340	26087801	19016778	29654333	68890573	80605720	112891894	130570400	20425852	29733615	35258989
Organic acid	Succinic acid	HMDB0000254	-0.282326	0.822264	0.0203573	57759693	63430725	43091878	32719936	81698163	69718697	38689066	88036799	37380084	59894346	59729760	64391999	48952163	44901502	39639457	47899969	40513044	116161338	58709493	73484870	86440683	55844563	73919904	63438028	102352976	34167623	39412240	46908308	56272416	98313782	63791930	62838899	60797108	63314818	96372438	68052867	68062212	84967400	28845466	28021407	35726090	38387958	66010226	67244652
Organic acid	cis-Aconitic acid	HMDB0000072	-0.984175	0.505515	0.00561069	27966677	28497037	6281590	3417280	12145119	42504472	13479590	27865379	6455526	5454590	26077833	16293904	5401930	26275644	4942578	10481289	20994825	58150320	32120681	21192128	11393970	7992892	29404886	21647181	31018485	11839826	4352965	6333576	9106174	85073749	1485714	5825470	3131018	3867327	3447269	4061005	7171607	28541830	3474859	4441164	13187661	5279678	9399697	8850608
Organic acid	Citric acid	HMDB0000094	-1.20562	0.433581	0.00833783	887300158	685605799	318367260	34949883	100699556	1174631074	392748018	738490509	46794963	52291057	137899812	90953576	52972124	746849386	50228232	74532426	540424652	216206760	710971480	475821928	70343166	52950540	744467506	615113663	645859996	125747899	63600730	50921975	133496079	1848575271	29119988	72393787	24951022	34872491	54493078	42945403	85709214	128314235	68401830	113893175	289525729	61207241	56473847	61793404
Organic acid	3-Hydroxybutyric acid(beta-Hydroxybutyric acid)	HMDB0000011	-0.545044	0.685371	0.0267241	18020565	16263167	37193872	30826652	62379690	24919367	12027817	23756113	9288255	10199667	9162145	6635599	5348084	14208413	13714193	12723172	23164633	6418023	6179451	8045121	8479560	8709357	8393597	15354014	23114273	17747041	19840335	33529998	25925679	5366083	4962083	6592226	6461893	6211417	6314942	5929878	7474075	7495449	9802545	16538806	14678419	8664014	10242646	11706511
Organic acid	2-Ketobutyric acid	HMDB0000005	-0.316731	0.802887	0.0169182	6056755	6668226	2585676	2560530	5615559	5337669	2564844	4811512	3643781	4784182	6688962	3352386	2324187	2221530	2985450	3837992	5967745	8423900	6224570	7401484	3583121	3774881	4335073	4145425	3666309	8349131	2745623	4264824	4399919	2914415	2033782	5076337	4338177	2681689	4028910	3771779	3470743	5471157	2089670	3772372	6237398	3602563	4844183	6296100
Organic acid	Furoic acid	HMDB0000617	-1.35579	0.39072	0.00919155	39986629	29622281	10505757	1602274	4243940	52915834	17452184	30841866	2017990	2135975	5143074	3479805	2229258	30995462	2304211	3593929	22232988	8233644	31645319	17909265	2897151	2237352	33372492	25294113	27653299	4882853	2164893	2189899	4921815	95284428	965027	2453015	977469	1405546	2116114	1703871	3066903	4799181	2449332	3828047	10462998	2134380	2204111	2650718
Other	Sulfate	HMDB0001448	-0.584871	0.666709	0.00727248	21355826	32096401	3544901	8732565	22200879	19671253	19389042	19487318	9188476	56043136	17503502	20763205	11379460	21524972	3113323	2975208	9169071	7140566	9787747	10538888	21369441	8095771	12644156	16794077	24571139	11499611	6661535	9432055	11634973	18522398	7348893	28177009	13376621	26360662	25941326	5744300	7523931	8766995	2618531	3734675	9232105	10664759	11891955	10449185
Peptide	Asp-Asp	HMDB0028749	0.613006	1.52944	0.00181899	1095025	2473781	15321521	11509661	3675562	1572086	868200	1557729	3064002	4368107	3250295	5392746	3751593	431902	8082499	6917016	3135615	3614088	2547901	1598799	4506174	6612920	1196160	1592642	1425980	5387983	2197562	5498119	2877296	2993448	2079889	2847588	5672497	4634237	4081124	6602711	7551638	4998237	8593542	8692944	7128035	6676144	8857726	5205875
Peptide	gamma-Glu-Arg	HMDB0029143	0.833452	1.78194	0.049708	2069976	1628100	30518287	18714789	2012696	1942042	1320984	2180394	7661851	4894053	2347156	273509	1407146	1130855	25917418	21677668	8401605	2921297	2204255	1103199	621885	1281790	2069864	2165689	1513164	10273321	5983570	3098498	1420394	1156849	1619922	545461	1288323	710929	1271478	6357666	8645452	1954010	29005102	24039769	7940304	5807178	2158277	1576489
Peptide	gamma-Glu-Ile	HMDB0011170	1.02785	2.03898	0.015625	612402	1759538	4148320	5294704	2157980	952884	458292	891926	1155169	1661072	1131064	822374	937641	462034	13509858	5344493	2783582	1104919	1063525	607930	824013	1076091	534054	917889	1528774	2972090	1085535	1640332	665362	496632	392333	579976	1541783	1045374	1331714	1543762	1922207	999427	5648595	11817332	4819989	2860609	3380672	2626789
Peptide	gamma-Glu-Leu	HMDB0011171	0.742795	1.67341	0.0385178	6546880	9419303	56460591	61394045	14495458	11283118	3975549	7298706	8929138	8662757	7509969	7326723	7238542	2643007	69549022	37306467	13821875	9907800	9724532	4364147	6433141	7781761	6564820	6965804	12438821	14463810	7191780	10184288	3979495	5442977	3134943	2538526	9635675	8631976	6151518	10657066	16576131	12721469	41570514	59740086	25011597	25261680	24014770	17045961
Peptide	gamma-Glu-Val	HMDB0011172	0.919632	1.89163	0.0104138	1993432	3803230	8065894	10933288	4609707	2527931	1072167	2062584	2332156	3670286	2513239	2067694	1679813	1065200	18714927	6282293	5828708	2218912	2191524	1320886	2124971	2657614	1644407	1815363	3321452	4453805	2246903	3461721	1422781	1585288	1009341	1044302	3402661	2678962	2199194	3042551	4095776	2600532	9303622	17290215	8129955	7660356	6817875	4888170
Peptide	Ser-Ile	HMDB0029042	0.936731	1.91419	0.0296809	3926231	2532695	247265824	8483	3744009	1374506	636521	2456970	147471699	85765011	17361679	46902032	61893302	7583841	12896	178313067	16379580	12809348	7774755	2688870	8420468	61957725	3690611	1260708	2142218	46052396	18379378	43345453	4635357	1570725	5527613	2608904	61398763	46925043	1400997	17481425	54714934	7267014	100782720	70813959	31118658	84668924	52810303	12180939
Peptide	Tyr-Ser	HMDB0029114	0.792655	1.73226	0.0424286	934153	1001163	43077198	37932592	903575	1346976	334500	1587147	12647698	5882110	2800404	3736166	5624990	1154670	19807652	17526946	8743001	1197751	1678378	1356112	1256516	4773052	1309453	1228485	2106782	10835071	4425337	5792242	3745842	1330455	1613828	1634143	4148900	2880686	1255467	2866156	6066509	2630955	20135545	18567918	9965132	10959480	5214060	3652835
purine&Pyrimidine	Xanthine	HMDB0000292	0.288571	1.22143	0.0296699	216509185	376170282	393282831	382549874	436252544	268173650	92973854	240944766	583602160	490586849	387451071	602480909	482232267	126091387	447625412	406079434	427657601	329542588	288385813	321369351	439848855	653886672	220858057	267581978	264370230	460941987	283573835	708294935	356272622	483822876	700828109	471398844	704585129	707835351	456206583	409953391	576925963	448686846	504474709	402453030	525061487	899681324	872052169	774423882
purine&Pyrimidine	Uridine 2',3'-cyclic phosphate	HMDB0011640	1.08804	2.12585	0.0443121	580565	2062040	2235867	3472000	1584166	255868	64969	356820	1919110	1131382	1733256	469818	260916	38980	1839443	1235483	1623350	1041146	1008372	1300857	3835748	327904	234355	247381	215137	1577850	36288	979715	274950	776326	553909	625719	559817	787848	526970	93446	151676	561908	1528431	2657506	2742436	88468	828165	1295103
purine&Pyrimidine	5'-Methylthioadenosine	HMDB0001173	-1.01027	0.496452	0.0333321	650122	1011601	3368105	1909533	750786	578808	246774	420766	1299519	3308111	1366931	6410453	1200961	421198	3700418	5465711	440035	662020	675318	621156	2685372	1143908	440646	791864	411810	854809	327130	882077	1288892	4626690	14147046	914219	1544050	1392191	720792	755765	957009	1063804	620537	664423	871758	844946	1375223	1063044
Sphingoid Base	Phytosphingosine-SPH(t18:0)	HMDB0004610	-0.230848	0.852134	0.0298915	473028062	558621521	571029563	476615934	538283110	592468168	493530025	566870608	529408965	516166231	488686069	530886509	546605298	519568452	504257926	654486789	517484003	553157651	596984624	586398781	482754536	573285672	499466978	696956937	687781466	584136472	410842926	464503684	270280612	431973572	629932347	612444310	300454681	494743526	288868563	200485496	632220154	291456785	378521763	903211026	305040631	370136697	453995724	387753096
Sphingoid Base	Sphinganine-SPH(d18:0)	HMDB0000269	-0.234237	0.850134	0.00297794	273429143	253986204	226749729	187947474	230727982	280520557	225101942	239307858	219472927	229701041	231379188	260923232	233014551	245778781	233319880	243729073	202938615	249548852	257745550	288987735	219562006	242702812	249879487	267388775	249219729	251204881	185557367	215282317	166531824	207656396	237838717	236579011	182337664	209590887	125459131	134853959	255327824	165991225	189606289	340176819	147381851	189203889	200033539	192699453
Sphingoid Base	C16 Sphinganine-SPH(d16:0)	LMSP01040001	-0.210852	0.864027	0.0337225	639425482	690401206	665252296	568230293	654751115	739046354	600904194	673840922	620798438	616193825	579434417	644380757	638886911	620444886	615558750	740068762	636352436	668645277	701178589	715484420	591352273	698744477	612246486	837453929	847052670	710272739	527806854	589258812	391472621	553087139	807937566	760217176	440518914	588589478	356868707	282105616	818117399	379144787	509164443	1142091564	391309037	463182412	561744990	478029273
Sphingoid Base	C17 Sphinganine-SPH(d17:0)	LMSP01040003	-0.823995	0.564876	1.19333e-06	19463066234	17939802027	19987604822	19980830285	19393691290	21933429109	19468505149	20220442169	20360203636	18767410174	20551228373	19875891990	21497956969	19396758133	22075936034	19623596061	18331938524	19668449691	19126151315	19846011901	19527544052	6580990726	19936487033	7214922948	6972354299	8501880088	7302872659	7381046892	4359827987	7107923174	6625882710	9336931762	3675953596	20695220887	7193347973	7305205499	8405152293	7834679420	3712190515	6385697388	7878340264	7458558946	8646684979	9141229586
Sphingomyelin	SM(d36:0)-SM(d36:0)	HMDB0012087	-0.618382	0.651401	0.039634	5152392	8322160	8690090	5712261	7323937	17526237	16729591	7630880	7396067	8092495	4259134	7473886	34015529	7253858	6286812	8613530	8658452	10358573	5949481	8089106	16220418	2663521	34133339	3816483	8162575	21510341	17413171	9250047	2609139	3812102	11049894	17060374	21290069	64413117	6625440	7962236	10424642	5454817	7359561	9118323	2535868	10587587	4675474	6799681
Sphingomyelin	SM(d36:1)-SM(d36:1)	HMDB0001348	-0.401327	0.757162	0.00807613	200754164	153906440	382152095	343156051	123165785	438456804	396265441	200338556	414209237	331717453	126053990	433196235	476515398	179007879	234585336	498603549	294262968	196540465	310093171	398911022	177213741	147852853	186951882	181096342	85813766	384146660	275048162	191692595	128495896	174825967	222755529	248537989	259123437	183060814	126429602	121941527	275599202	200280115	148138668	254914428	109014000	73364674	192611485	226726390
Triacylglycerol	TG(54:4)-TG(18:1/18:1/18:2)	HMDB0049388	1.09729	2.13953	0.0330596	828574900	311233976	12143176666	713414005	407147454	14930498324	406372264	107150578	20819771	25988682	45738819	26169788	21428703723	59996575562	2425571863	194696149	19040554074	172720921	4753664041	102187243	1248011313	25075869	12165035678	49964516	5953129659	3887940440	7061605325	1192973300	130322246	1494486268	1254563936	32002437985	22246728523	1696069405	424351890	52344661743	23324923	36217844	36220455902	116987468	16788559469	524326482	21570576519	27951685402
Triacylglycerol	TG(46:3)-TG(10:0/18:1/18:2)		2.77343	6.83731	0.0319935	696160	2343711	10944963	1397311	2154290	54876436	2085596	1126124	766029	868304	807536	755355	39687583	156169605	1332937	825650	10855618	1137284	3738273	719512	4806456	1001759	60566464	815658	5887136	7803006	10065026	1982821	1544514	1378747	1875567	270189727	34564922	4929905	1168938	28353503	576851	968712	282406115	614867	58395691	2399558	127831207	254986327
Triacylglycerol	TG(47:1)-TG(15:0/16:0/16:1)	HMDB0043863	0.930839	1.90638	0.0320589	23901738	31995077	37799180	28768991	30035332	93354522	30442265	32886265	28291919	27005745	24848313	23138873	85411266	185171246	28351050	22604505	79358970	22955390	30245012	27398818	39814646	26183822	130102460	23606562	38760112	34163378	41775805	35250196	28538103	27492900	31001985	250721340	88712315	33796011	24747256	50335159	23875213	21026922	243258298	25424140	92062681	25708163	123989426	167627767
Triacylglycerol	TG(48:1)-TG(16:0/14:0/18:1)	HMDB0010414	1.32875	2.51186	0.0383207	79343264	135865617	500964019	68677853	111341847	4211960243	102032154	55112468	36562385	37356721	45054434	36634420	3207971797	13581061602	125446800	45381649	3683483106	60933849	263358493	41038159	278893976	38139353	4264666117	37440475	415110708	427811839	837272623	166997201	49304328	114097949	223496414	14095391923	3165929047	492003418	61924431	4576264702	38169532	43052068	6757021390	43056186	1979087740	110173144	4783360878	7604998449
Triacylglycerol	TG(48:2)-TG(16:1/14:0/18:1)	HMDB0010421	1.76049	3.38814	0.0271694	53997325	94346123	448207450	56615787	75859785	2790207143	74022180	41194313	32515397	30866038	38412194	31831753	2394907905	14253871558	88914676	36849055	1890638048	46194361	211256284	34293972	203114287	31446071	3167474939	30982760	274329719	287921869	538604653	115907472	44805143	88313557	145528245	17032063515	2369119325	306194199	46299858	3332450526	32421824	29689064	9289790476	35157042	2086474117	89305042	4931534935	10767626634
Triacylglycerol	TG(48:3)-TG(16:1/14:0/18:2)	HMDB0042543	2.51007	5.69646	0.0375838	6907505	18702047	121735306	11422403	14415906	546131127	15299488	7597692	3066676	5206170	4899580	4666984	486604597	3003401000	13183477	4667169	225521204	6642944	55645202	5502210	39220549	4173881	714195812	4269933	56546956	62898099	94523439	17313092	9457784	15392060	23179506	4301802086	438446828	62242085	8120579	446053053	3036679	5288998	3223145296	4438436	659255741	19133001	1581120098	3306640610
Triacylglycerol	TG(49:3)-TG(15:0/16:1/18:2)	HMDB0043206	1.53789	2.9037	0.0456973	8864298	11911994	21998668	8576242	9137602	75484180	8643619	7635118	7162443	6002200	7902265	6845187	109710334	691732735	10918486	7106090	59781509	8672996	13909451	7045774	20972360	6405284	95457572	6973846	16747809	19239554	30815280	11632940	9477284	10273599	10471727	821463149	106696173	13919208	7605122	107927259	6833216	6237007	546525102	7300223	113052663	11017827	165275106	340766378
Triacylglycerol	TG(50:2)-TG(16:0/16:1/18:1)	HMDB0005377	1.66	3.16016	0.00919606	85672587	98440584	1147460107	83286842	70220496	8758002807	165389744	32765565	8234189	12574468	15306921	10185577	7227403645	27435261039	185766315	35044615	7006416817	38498528	564252855	21478417	213127985	11654972	7252100235	15620852	753760711	845834413	1177339162	108785262	27274897	137139306	322167138	11902698529	7045311470	672528499	60013609	12119593923	8540903	13813321	17464063116	21454129	5633465188	85633608	10489440667	19386081695
Triacylglycerol	TG(50:3)-TG(16:0/16:0/18:3)	HMDB0010417	1.697	3.24227	0.0151199	112708513	135709109	1410082654	103031699	104013579	5894200196	119466194	45841734	21940301	22360680	27984576	22365175	6830694789	33925233331	189811659	39340114	5278181329	46258202	596102954	31560485	348929538	23350870	6628183515	28622007	615096602	671851976	1393497446	249290080	51897288	211232181	348451921	38525424067	6878044739	597006758	62297808	13149791642	22924242	23337172	24092964460	31369083	6005553059	143846985	12538679645	24718903029
Triacylglycerol	TG(50:3)-TG(16:1/16:1/18:1)	HMDB0005433	1.72873	3.31435	0.0132466	89808912	103426372	1238652683	89967064	84303516	5585800112	105770077	31673944	11200850	13651343	15496511	13993270	6473591828	30961966154	170392214	27438730	4850020663	35179483	558426470	20009975	292442805	12633279	6050957079	17280925	584717675	629853883	1176793047	191118770	38118845	189460018	315533888	32618842337	6118983119	539638257	54816572	12386462371	11329276	15096084	21630844512	22362288	5457727384	120243412	11987887749	22126443689
Triacylglycerol	TG(50:4)-TG(16:0/16:1/18:3)	HMDB0044067	1.96381	3.9009	0.035158	20361729	62148484	347869032	24376172	42008269	1143023704	27263489	17718001	5267380	4769266	7443935	5391855	1268879689	11359197300	34081249	8165786	722431465	11646748	117630544	7127557	174432680	5552358	1256606878	6944073	107580101	132610048	257210390	50195713	15067794	50895397	63772065	13852420133	1279098877	105707719	13843621	2283120896	5656351	5820489	7226133246	7726043	1449995788	59278932	2665594642	5596950910
Triacylglycerol	TG(51:2)-TG(16:0/17:1/18:1)	LMGL03010061	1.36242	2.57116	0.0409668	16937096	22769298	149400722	14436898	23968739	670363899	17719328	8748338	4448117	5818594	6030435	4444741	1170683153	4365435017	46181192	8391869	862320746	11434798	85302904	6470722	113619759	4147836	664867191	5966753	133081439	115970342	195434649	24915946	7555939	18983847	40983584	1543511478	842899726	71371971	13863064	1186200347	4483980	5222245	2130287381	6753038	558233341	21568471	717842891	1543660802
Triacylglycerol	TG(52:3)-TG(16:0/18:1/18:2)	HMDB0005384	1.07046	2.1001	0.0497054	1548128831	694985014	18305588840	1063030059	885813922	31896811143	861755608	211948301	56879188	59823389	108145483	62932268	47330172012	150663552349	3535288510	364347173	43345853838	412745811	6878173516	185811741	2758350699	61415083	34892059293	124446632	8130224184	8237357389	17239020703	3032286643	177863196	2262441119	3957694249	141600654681	48850399290	4684189823	695340630	67289005933	67262249	84045755	80622472188	167692811	30019848618	737726430	44433422352	76996020277
Triacylglycerol	TG(52:5)-TG(16:1/18:2/18:2)	HMDB0005446	1.83658	3.57162	0.0329229	20508660	18109138	381393635	25411708	18623588	820314996	18975908	5447714	1438465	1426632	2088432	779224	1300762803	12440322564	50402383	4764946	707033651	5624621	146736220	3580627	77228599	1465249	871435241	2264427	104086343	125922198	226676338	43192351	9023436	59201950	57648803	11513950866	1228140735	72348278	12783744	3882572342	1256367	1959893	6374153697	5539357	1209792130	36968460	2622971247	4265110198
Triacylglycerol	TG(52:6)-TG(16:1/18:2/18:3)	HMDB0048751	2.0644	4.1826	0.0477088	1564118	3979692	33816517	3269697	1675449	71288874	2101777	861961	N/F	148690	186305	191389	114474487	1149322503	2994004	194177	65957569	457990	13585942	196124	6885478	N/F	117234324	61760	6286809	10771635	19909408	3291176	1022148	6347525	6082867	1389118976	109261907	8697319	1084954	286300370	112029	76827	742335496	704562	145252337	5313148	227657687	415247254
Triacylglycerol	TG(53:3)-TG(17:1/18:1/18:1)	LMGL03010161	1.43735	2.70822	0.0401059	12773247	10413763	137327794	9077336	10066871	395863085	9169774	3244422	404780	429403	1347182	643007	795221586	3646506655	42612870	3849993	486424346	4546173	69689084	1984666	55252258	661500	336877193	1350625	116569120	78285349	136307940	17147598	2386801	13095057	17797676	1141102786	666668416	35684228	9551201	1017199391	583127	811457	1821666492	2110349	442584972	15303240	576922840	1197185228
Triacylglycerol	TG(54:3)-TG(18:1/18:1/18:1)	HMDB0049283	1.19585	2.29079	0.0198817	552727870	153258192	5804700812	351779477	138405547	12124069474	286846927	62634835	14758409	16176363	23031194	18905027	14068271547	29874024550	1857037279	154870621	14119671207	148382799	2617977742	57089769	396266598	12340065	8020219681	28901498	4657345338	3152431435	5586869721	887153387	58845997	814293469	845325798	27690846540	14961966536	1264781947	295334565	35568059562	16253318	22658694	33091453799	73866427	11396957928	325335666	17929744797	25010973894
Triacylglycerol	TG(54:5)-TG(18:1/18:2/18:2)	HMDB0005461	1.24836	2.37571	0.0431226	460292578	259041698	8698263362	476739558	373951835	9431426909	214948378	92711049	32246694	34512869	48056124	35467480	17133234961	76347770429	1029568662	110556386	13667652559	102154498	2820132900	78182317	1263187267	32700078	9318380863	49172354	2460566377	1661277179	3598821396	711368404	124463035	974924567	697647165	57572010971	17282650338	863486751	221133790	49490501824	32240791	39547717	38734944032	85182499	11913783700	398181389	16987034650	25223146911
Vitamin&Cofactor	Dehydroascorbic acid	HMDB0001264	-0.984175	0.505515	0.00561069	27966677	28497037	6281590	3417280	12145119	42504472	13479590	27865379	6455526	5454590	26077833	16293904	5401930	26275644	4942578	10481289	20994825	58150320	32120681	21192128	11393970	7992892	29404886	21647181	31018485	11839826	4352965	6333576	9106174	85073749	1485714	5825470	3131018	3867327	3447269	4061005	7171607	28541830	3474859	4441164	13187661	5279678	9399697	8850608
Vitamin&Cofactor	Threonic acid	HMDB0000943	-0.462402	0.725777	0.0102948	73842806	47118528	19750297	17438224	41686185	59513825	19722986	52917275	41212800	78803390	42944839	41559474	44488562	42849310	21031847	29742526	25812438	44088148	50056840	50074336	97112787	28182879	69694422	41678432	59157015	45387250	18161236	19833646	36726778	87362238	42960972	25890889	11646542	12225283	22614422	53695105	88990372	98496773	21969510	20012438	26772818	20519666	23356701	42305554
Vitamin&Cofactor	Pantothenol	HMDB0004231	0.591897	1.50723	0.00651485	3994019	3075892	2953432	3919451	2251241	4693481	1975391	3954703	3305664	3835645	3247460	3571983	4029942	3788022	2467889	2797993	3040419	2294126	2509888	2911365	5981590	14429866	3136396	8768236	8293759	11458628	3717416	3745518	4797579	3418850	3230066	6759541	2635548	3311088	2510835	2206245	2797087	17168789	3777049	2731907	3300039	4413418	4011384	11882597
[truncated: 31 more columns]

## Sheet: Table S3
Table S3. Significantly changed metabolites in discovery group.
						M1_Z67_TISSUE	M1_Z55_TISSUE	M1_Z16_TISSUE	M1_Z1_TISSUE	M1_Z46_TISSUE	M1_Z25_TISSUE	M1_Z40_TISSUE	M1_Z64_TISSUE	M1_Z52_TISSUE	M1_Z100_TISSUE	M1_Z34_TISSUE	M1_Z37_TISSUE	M1_Z13_TISSUE	M1_Z73_TISSUE	M1_Z43_TISSUE	M1_Z61_TISSUE	M1_Z88_TISSUE	M1_Z97_TISSUE	M1_Z82_TISSUE	M1_Z85_TISSUE	M1_Z21_TISSUE	M1_Z99_TISSUE	M1_Z39_TISSUE	M1_Z102_TISSUE	M1_Z48_TISSUE	M1_Z63_TISSUE	M1_Z93_TISSUE	M1_Z27_TISSUE	M1_Z42_TISSUE	M1_Z36_TISSUE	M1_Z66_TISSUE	M1_Z108_TISSUE	M1_Z116_TISSUE	M1_Z15_TISSUE	M1_Z45_TISSUE	M1_Z104_TISSUE	M1_Z106_TISSUE	M1_Z81_TISSUE	M1_Z33_TISSUE	M1_Z18_TISSUE
Class	Metabolite	HMDB ID	log2 FC	FC (T/N)	P -value	Normal	Normal	Normal	Normal	Normal	Normal	Normal	Normal	Normal	Normal	Normal	Normal	Normal	Normal	Normal	Normal	Normal	Normal	Normal	Normal	Tumor	Tumor	Tumor	Tumor	Tumor	Tumor	Tumor	Tumor	Tumor	Tumor	Tumor	Tumor	Tumor	Tumor	Tumor	Tumor	Tumor	Tumor	Tumor	Tumor
Amino acid	Kynurenic acid	HMDB0000715	2.0196	4.05472	0.0395643	124244	705604	914775	152927	165254	152407	353737	374720	508448	408865	105172	838706	239649	220692	304399	161016	195278	194013	186712	254533	2569467	374277	239558	1676797	294628	250563	326391	138270	294723	513296	270671	258710	888489	14613210	7825632	8217275	480593	269591	1777283	755837
Amino acid	N6-Acetyl-L-lysine	HMDB0000206	1.03937	2.05533	0.0170533	6233598	11232096	3704067	334289	30214317	344259	3564293	2847858	799584	24816794	507660	1818585	309143	229050	1461449	472775	891197	95399	1436744	1720257	25528345	8243868	2879209	5100696	1635185	4419623	2770877	1246846	7091793	8055149	20616761	30911053	4691523	18727412	36626637	4276391	5078907	990495	2477530	28408475
Acylcarnitine	Hydroxyoctadecanoylcarnitine(AcCa(18:0-OH)	HMDB0013154	0.784749	1.72279	0.000781741	578669	1498838	2022611	30258	1094624	68189	521674	551100	643794	1950703	4749	1268700	6589	N/F	918329	1385749	839461	1255579	934195	2156954	3087744	1387894	2066806	3114201	1222291	1188458	2005832	60210	696427	1568293	1256989	1069462	787751	2418634	3351590	4573098	1033559	631286	2182163	3402031
Acylcarnitine	Hydroxybutyrylcarnitine(AcCa(4:0-OH)	HMDB0013127	0.698744	1.62309	0.0445906	85943946	274982278	428600867	13770087	110153000	2059928	63086376	41330347	33579523	159340131	10124129	56896114	12540336	15843703	183163244	82721565	64411561	36529731	70759110	103457209	332093224	133784998	188771579	237817090	52167006	42788283	81906722	33893694	176914121	135840170	135151622	137883976	97312947	187361487	236530127	255170565	33966080	20616190	66470329	677680016
Amino acid	S-Adenosylhomocysteine	HMDB0000939	-1.16118	0.447146	0.0190232	22650704	22246094	70582223	497444	27086566	81796	49961337	25933607	1054760	11363105	248889	1310322	150556	92300	1475744	43430208	28362835	9494319	70130431	58790052	3347911	6252235	16273898	3617566	22308075	17090538	2782130	955834	3387840	877505	15863348	16609166	419217	990239	14664875	2703767	19294238	13449379	2270264	31185243
Amino acid	gamma-Aminobutyric acid	HMDB0000112	1.56234	2.95332	0.00786671	17330833	732822	693878	149892	12344081	105493	14833433	13397705	650834	573878	229749	588276	19421	36906	418269	776798	903433	179435	7686762	13646090	4279878	36118434	42217543	25804076	31215668	29596375	6260828	788120	2358013	1437217	382094	7577538	1073175	103750	2248571	463119	16473555	10673270	941661	7939449
Amino acid	4-Guanidinobutanoic acid	HMDB0003464	0.972303	1.96197	0.0477433	23408308	2789732	2641383	1882053	17111025	3435564	26237197	19400383	2566675	10188301	1061962	3686721	1512647	1193874	1946239	4768186	4186579	1044724	5792932	7452155	8324638	48799357	45629055	17580913	28951897	21851299	3310968	1710442	3307014	2503824	6337470	10902446	1625775	6159469	4968157	2829183	13473135	6162990	3124565	6937728
Amino acid	Argininosuccinic acid	HMDB0000052	0.955401	1.93912	7.56356e-06	53922817	33611557	21855917	17205814	68002790	1466503	45554584	29630729	12934767	64051293	19544287	26763290	5063406	12739703	10831377	11399446	16545560	1216859	34278214	36576663	63726811	65971805	72985203	67799487	43380396	44711590	49218128	25463592	46872679	24216803	53314790	73575741	31765846	96878837	65164373	40256508	73038229	72841728	19142891	60850738
Amino acid	L-Asparagine	HMDB0000168	0.912801	1.8827	0.0457817	10224992	7560417	2828830	4155807	70371484	5533004	4585072	4669907	2822513	91885652	25502802	8098497	5837708	3601105	6390121	3197677	4845658	1416314	6819486	4031867	35300347	13761974	8029478	3759480	4853670	3829225	14407840	35106583	49367980	13060121	63669097	85991890	12203894	76843135	121170419	10569827	9324256	8940630	11840405	64982785
Amino acid	O-Acetylserine	HMDB0003011	0.903633	1.87077	0.00175039	40118313	25806330	34464583	3026477	50429643	3315916	48104659	42010642	37723999	119737233	9476215	24263652	7293320	2757366	54490176	15110148	15701197	5831277	19762555	26680361	148240232	63673949	44410999	48530426	18212477	57522603	30689610	16903373	56022630	71586039	98638814	131555606	21522632	84573803	118149408	44947734	49749984	24896034	31308140	193567631
Amino acid	L-Threonine	HMDB0000167	0.8528	1.806	0.00180921	306924294	228323617	148689132	105020389	778564691	71039855	229380608	184908334	86492454	885303461	496608941	177004409	85280356	68240000	109393807	104010040	138171527	23917483	202283470	173171181	552327608	425625697	376943612	258580893	269212945	269081839	291455767	402566743	552169276	173746329	747543483	789406629	194700795	756476559	849321325	317079604	342249728	289772085	149773221	852506299
Amino acid	L-Aspartic acid	HMDB0000191	0.820851	1.76645	0.000226301	746986627	380247544	346441020	19992585	956856390	19894343	506273798	437212187	131828128	1054710360	131013799	143589655	36253364	5301075	212722735	197281076	234511753	28676219	560304518	582711915	981263929	597285341	655557858	556880679	717754647	694766107	518691593	194487843	402747517	427979970	827315631	971870452	350685671	775107065	910442786	546496877	633812373	427312097	241414147	1185640315
Amino acid	L-Valine	HMDB0000883	0.800263	1.74142	0.0465927	807003433	396082040	293451679	53407896	2670335890	71619917	349068832	361591156	128092220	2996656573	347410218	181131213	124791026	33628731	170418295	250497561	276988280	49673463	557538843	388356606	1153736541	891608105	614409943	427058692	529876373	484070701	316648922	494260796	1078699564	375204310	2182977796	2441174353	281731606	1669138728	2717977033	465331752	590588563	378193599	288809001	3187738485
Amino acid	L-Alanine	HMDB0000161	0.76602	1.70057	0.0109286	435116491	228180473	148166193	24394545	935008742	27815850	306153813	267966870	94585874	956348054	106971695	90815809	44725274	14415646	88967696	185028165	197090589	37722250	300553564	279508606	479621941	402829381	363992489	266848438	361360593	424113396	189626766	180510654	333424972	194096851	794160053	938108736	140914109	565415867	934265660	195544390	429972936	247280394	156894930	1070939449
Amino acid	Sarcosine	HMDB0000271	0.765981	1.70053	0.0109002	435306319	228297023	148263899	24854567	935013472	28095240	306203665	268040726	94747051	956362688	107094765	91030760	44725274	14663775	88967696	184988687	197311724	37722250	300826072	279519906	479687188	402988539	364024170	267159367	361421200	424283687	190212677	181233870	333424972	194096851	794192441	938116298	140965398	565580654	934405860	195544390	430151456	247332147	157089942	1070939449
Amino acid	Phosphocreatinine	HMDB0041624	0.765919	1.70045	0.00532683	17869284	11174963	9627702	2014315	38264681	488797	16721019	12508892	2232563	39949311	10767210	3950414	4497832	1326479	3500010	5587850	6609228	868389	13786294	10171852	17863531	21444454	21111664	11505371	20610321	20355525	13716365	12476858	12290374	4552978	29268589	34231214	5817338	29542388	28013798	13904819	17504146	14195783	4324871	28965310
Amino acid	L-Proline	HMDB0000162	0.746763	1.67802	3.88457e-05	2295981970	1764405061	1277763082	474853283	3490065581	434233360	1833271726	1503744258	840600667	3199259860	1208787280	1317138893	427115844	328541920	1168876560	734659038	778575193	402991404	1758977522	1737860394	3591835999	2763680115	2800444186	2113411461	2369248761	2149677606	2023031934	1234960701	2465613145	1351176255	3321006107	3433876693	1346539373	3336529788	3482741132	2039929180	2246570887	1697012988	1319897793	3849477297
Amino acid	beta-Alanine	HMDB0000056	0.737443	1.66722	0.0028019	567010663	282699775	190658168	112333046	1074608387	74471334	479558535	360927223	105423339	1134450870	483415170	186052830	99819300	66224292	104329295	288792322	293652501	44162805	400756774	351794840	566708535	616765606	616944812	370772277	564690525	601927164	364304966	465984086	618615178	196749047	955243670	1005576643	201291607	836322995	968131134	309143509	720959325	575172805	174748001	972469996
Amino acid	L-Methionine	HMDB0000696	0.725923	1.65396	0.0254742	2387879935	1750544662	1394326573	272991350	6345599411	334721109	1231479829	973957838	557263907	8030975952	1253320422	1125594932	365524565	160946100	932223385	815293163	973024599	260766293	1525851049	1312412899	4026104966	2764724674	2584385922	1636858365	1642984580	1336492946	1474277399	1548754746	3983489560	1531483688	6209093976	6243428840	1300424203	4806312273	7371186736	1840046631	2070265630	1421312403	1264459905	7311115815
Amino acid	L-Histidine	HMDB0000177	0.719759	1.64691	0.00864513	335462898	253020437	194538087	139348088	829434132	89978062	257266172	258105700	94716024	1114280412	794804106	171330378	204091473	98947077	139601997	140130043	170014565	33505048	262101255	207704518	499880952	489445411	377357601	255033564	341024941	319082444	318616452	529437242	570478980	189448221	969380576	894660573	221651086	984917977	1047891509	365494431	313357626	272740088	155677911	817562860
Amino acid	1-Methylhistidine	HMDB0000001	0.70202	1.62678	0.0125971	5915395	8854797	12930551	1900535	22362947	1320382	4741442	3445053	12817347	15238459	4113088	7316663	4588866	2461050	11608662	2537092	5208581	6103360	6898856	5133592	24604937	5432287	6013230	6952562	4426186	3887307	12505680	5875512	15522958	7895580	18368736	16230940	10410469	31239919	30371363	14398843	8227480	7874657	10777011	37490008
Amino acid	L-Serine	HMDB0000187	0.701111	1.62576	0.000197615	118918427	94398878	73553597	73202870	185658645	27383032	91855902	83066029	47306654	240785209	232561520	92079729	42800819	44140899	51582062	48069461	56635458	10860828	83253397	79929659	193382737	134700605	132620894	108726689	103158456	107545186	110638039	180617991	201359705	89119383	208104340	217430194	96207749	214230903	193634473	138714891	125122930	117859996	64118504	196253749
Amino acid	L-Phenylalanine	HMDB0000159	0.688308	1.61139	0.0295242	8874605125	5883242843	4368369516	986672267	23343895546	1531358699	4826325837	4018685819	1489068516	27619933247	5535235309	3426597951	1699991050	580765895	2875752983	4746776515	5278237757	984555628	6768991936	5084011260	12352925356	11477209789	9727189937	6061725734	6999907732	5529900017	5035210655	6545525509	13130413774	5067705833	22782075974	20913912580	4193741648	18267682245	26661935035	5988468092	8016881844	5197955089	4542495670	26597277668
Amino acid	Pipecolic acid	HMDB0000070	0.679879	1.60201	0.0246622	1024504597	705423715	336198676	298638536	2861650403	191088230	743403588	700575669	199601897	3408916418	1382088857	526197636	340167426	169109555	357552104	463432233	645430964	57132701	714749503	568832848	1498776767	1352413061	1081619937	662405553	782656126	732994183	692156107	1177812073	1890565826	546506983	2832013360	2834550735	536598113	2202518423	3099772010	607344726	1052747420	936505818	422302966	2882639395
Amino acid	L-Leucine	HMDB0000687	0.677682	1.59957	0.0134084	8043734502	5188858036	3760389611	1164503796	18287493346	1756313238	2041315434	3850151050	1663970172	20176203207	5271175548	3558251880	1775374673	731083576	2879882398	4549401479	4844797434	1082208615	5980784455	4704078850	10687365024	10238790581	8540269255	5944238777	6299287918	5273740228	4775334069	6110358652	11350726074	4922541744	16691840899	16194710075	4098602462	14916359038	20585590241	5688980554	7267860189	5336375863	4273890241	19388832874
Amino acid	L-Lysine	HMDB0000182	0.671856	1.59312	0.0263108	1522682428	1018987428	489282687	418517436	4057745869	271456943	1091424233	1033807220	289227579	4908028472	2033416416	749148726	496091653	246371419	519410295	666041756	947174857	83285612	1001863259	803121797	2083053879	1925591202	1493963554	949495637	1144190404	1101996402	1000106559	1709000042	2681303090	804108025	3967865097	3944583889	772902337	3082690055	4533809233	873268634	1533066681	1365473423	608612728	4266608284
Amino acid	L-Arginine	HMDB0000517	0.670868	1.59203	0.0409868	1707555813	1833730468	986647528	950828278	6459626372	909097814	977219921	876073283	620109794	8995036183	4535624715	1749874884	761700004	442651028	1111777502	993608327	1423518875	244889037	1260171182	905238017	4362858468	2528645597	1819336645	1280449822	972585808	834682454	1728378467	3517166689	5648374851	1644349110	7172487702	7180442976	1593107098	5861964190	7904447365	1686419653	2113357009	2095336626	1233758078	8347184351
Amino acid	L-Tyrosine	HMDB0000158	0.633624	1.55146	0.0150815	4099741869	2659134192	2154811675	489022313	7673775533	723605759	2439753494	2206271326	766708636	8392146754	2348934879	1542415189	784731242	250903351	1375700516	2182672178	2215726005	437465873	2949296572	2341854415	4935076754	4465699448	4128887236	2716244127	3149045658	2635425567	2176870003	2620533890	5519824222	2217410351	7430591237	7367249439	1841175094	6407105549	8883285966	2458946921	3303028827	2301094035	1860502126	8968837848
Amino acid	L-Glutamine	HMDB0000641	0.629279	1.54679	0.00695868	377066965	426560813	398479985	155499101	943952137	48776056	357477593	262185451	163473787	1183491640	639527712	238582988	122354922	97419065	204204090	208536311	267563848	79916145	410103516	357016278	736573673	404109077	446796239	345177404	254446963	260459198	520538505	583871373	767831705	252145166	969108503	1047372655	324265782	782547700	986452188	482893135	526459990	486796448	242890962	1007633953
Amino acid	Pyroglutamic acid	HMDB0000267	0.552108	1.46623	0.00298965	713722472	757147641	723673944	286798865	1404180027	123599773	630399785	453561655	349236081	1730124115	908475432	485570711	194943559	186410708	446487425	456153847	544096856	224199501	724780869	689926504	1359083500	761562069	850216934	821249136	547755250	536216201	924952066	863211026	1203298498	539397659	1424875526	1517278724	586796874	1250296346	1465235487	822930101	851420155	779875672	488343987	1367645847
Amino acid	Indoleacetaldehyde	HMDB0001190	0.528203	1.44213	0.00334365	196658614	132914512	111135697	78271009	364125469	108657785	121012253	134630147	62229796	360741122	262189059	148190354	90187398	44921208	89945076	101195899	118676881	17810502	225949502	137056275	231446519	245037118	198532525	122809128	227253550	168566502	133295142	258359625	332228248	161456272	350553887	397047404	161069384	274402736	357010624	202098512	167365995	172819873	116005065	239533920
Amino acid	L-Glutamic acid	HMDB0000148	0.514924	1.42892	0.000923163	990025531	912959687	871312152	299360035	1565709769	215326657	719079679	514314660	503746195	1663968051	805077441	625249653	186165097	170679336	641537475	646228088	816407193	369800271	832664043	895479160	1733337669	938342482	1131112709	1227935115	824183396	841813166	1245291635	924812913	1290817743	787008771	1396402845	1467438470	693070006	1380340126	1561734058	968112607	890918482	779325826	658341741	1431480723
Amino acid	Aminoadipic acid	HMDB0000510	0.512488	1.42651	0.00141249	19343593	13493534	15571650	2006419	26591755	2154974	17569601	14802622	10449831	28858616	4243286	18491088	3033039	2808906	13495493	11700963	10055038	6383624	19216316	20710617	26812205	22897983	29965043	22659856	29744617	22925158	25123928	7740801	17181908	16492531	17177655	25880494	9512515	24993348	27268439	23060142	22477458	16497447	13700853	28393124
Amino acid	L-Cystine	HMDB0000192	0.47269	1.38769	0.0393715	13678900	39119618	69085300	8001105	54030943	4653456	32764629	30166009	26673891	106521619	12204637	31253842	1909222	4921016	24681567	9572833	3402924	2681919	26749339	32267565	37068924	40314796	38764929	37706572	16646464	18953919	25177957	34443908	54501432	37373077	72997616	71698500	34244714	46336974	77735480	43274329	22669404	20740028	23133151	58248231
Amino acid	Choline	HMDB0000097	0.352357	1.27664	0.00286085	1495184404	1901884408	1838411288	627497174	1864482116	1082040633	2011503892	1780338342	815367035	1510192068	579236717	1193724331	497363625	498100807	1122315492	1204568787	988495806	670194539	1716888777	1863765835	1741502876	1629018779	2111053438	1691332829	2181951798	2169913237	1946577917	907310824	1118300540	1183778357	1671433945	1650335487	1182457212	1974616762	1820341656	1390706965	1879972686	1425038102	1020000092	1540978765
Amino acid	3-Sulfinoalanine	HMDB0000996	-0.698308	0.616295	0.0486925	434841	1438300	1940599	617262	177861	607788	1026427	700748	2138975	568034	181468	2318276	588072	698704	4790539	2085351	1933220	9769299	1111269	1321192	1284154	460350	1001433	2916099	580993	426963	2164721	496909	758186	3818015	220822	428930	3140055	799061	1205258	2915777	313552	400593	1903931	229062
Carbohydrate	D-Fructose	HMDB0000660	-0.623913	0.648908	0.00642553	17288832	4117535	2633466	6196523	41067489	18831697	32212504	54581158	77570130	24972002	8143535	51672597	45006558	11151208	112863878	42127206	44032211	25045736	72249565	95067143	78803809	30658801	17941679	24431495	40404865	20047973	12373838	16825007	53008807	74810255	31388784	19937105	28726792	28702292	20127613	43207843	10580017	9716159	47274281	14578197
Ceramide	Cer(d34:1)-Cer(d18:1/16:0)	HMDB0004949	-1.02799	0.490393	0.0490632	8698329	21162852	9142629	12796042	15037803	19043933	71892468	109467944	56222941	41016446	10220234	6596599	73483011	89477026	734810685	68863429	551862813	214108177	178021794	88536972	67626746	20474060	72373895	72201135	15550025	459542520	105339224	40280478	57284308	17098244	24428146	11647513	46805624	73846040	36928640	12559488	101685171	29134266	46267984	286796398
Fatty acid	Arachidonic acid(FFA(20:4)	HMDB0001043	-1.3291	0.398017	0.00504009	4894584	251742821	271237453	59935828	482737	51033652	6314093	4483848	83055645	639328	8540164	94456710	46587021	53768727	142867913	7349312	4633817	92406154	17789685	33067425	6978197	3146498	6710581	21412565	45576978	16017718	32344634	8719227	8153396	35617661	1124249	2832017	72744057	21620611	2987211	128610210	15414547	5470568	40588161	N/F
Glycerophosphocholine	PC(32:2)-PC(14:0/18:2)	HMDB0007874	-1.07764	0.473802	0.00814691	11800216	20013106	15588312	13565771	6001836	5670742	19030095	6865034	3330063	1602833	1502740	15731074	24141437	477796	4776598	18336815	5188632	4578020	21150200	10257869	14620038	26471132	9463424	8595199	18250424	6552752	5755581	2519614	6164109	560974	1912897	25828663	2327853	7376743	16687635	3983719	806770	3247499	14006951	1618692
Glycerophosphocholine	PC(36:2)-PC(18:0/18:2)	HMDB0008135	-1.61021	0.327551	0.0213237	986506983	1558800419	1005718557	547115452	151166828	231326566	641755212	304071569	237018450	129385992	113388750	507805314	1140874472	27992918	328594054	907451298	624761994	473903830	1303302601	1330921734	618695478	863384706	494264837	404788132	678282409	306365941	121146998	62634974	198901191	44243364	125447305	961900847	109488497	578317885	852713323	385035418	60992590	232333936	737296388	121614628
Glycerophosphocholine	PC(30:0)-PC(16:0/14:0)	HMDB0007869	-0.535591	0.689876	0.0184212	250072584	231099533	213097114	507356499	241492192	197834267	186854900	243042651	124143839	112470425	85431272	326230492	362580046	66074880	42508390	246924057	45329008	44303898	445818864	146457957	172647924	355939426	173545155	257210185	430935389	68524511	150509534	124091027	215388820	59343590	87866457	303644722	117501983	153247381	254026928	112178402	51563219	90799427	298693159	26106369
Glycerophosphocholine	PC(32:0)-PC(16:0/16:0)	HMDB0000564	-0.773786	0.584881	0.00998465	1383977378	1810044210	1612164957	2352585894	1657620999	577454476	1320246782	969527169	928419265	841522650	647048657	1288756693	1187258112	527855952	258358337	1454766246	371152971	211760828	3704419940	888318285	401535905	1170151437	875534818	856290235	1514309080	470759783	646239241	643175703	1572830547	457626360	1260042728	2472999218	537901050	1186888766	2228603349	616830319	811230535	702013675	1682069885	154574119
Glycerophosphocholine	PC(40:5e)-PC(40:5e)	HMDB0013444	-0.823371	0.56512	0.0323235	11897268	7798204	10229098	14933751	13822569	4340500	12668117	4911261	9641578	4275052	2585066	20183287	9676537	2376243	1006767	7785284	4190243	2004625	17423737	6484232	733263	21646009	2811067	3221662	17387537	1700972	824945	3049813	4685072	1098279	2276229	19041999	2226313	3300149	11998324	5287548	2456302	3431757	16055316	N/F
Glycerophosphocholine	PC(36:4e)-PC(16:0e/20:4)	HMDB0013407	-0.847641	0.555693	0.0113961	109907823	113957629	101337623	177229035	117379087	70010803	93908086	79254989	84466852	73994766	48079611	139010019	130780798	10627896	33913058	61356123	77484256	68824359	234007305	163567148	48523786	178539489	60283439	76097719	166504676	74439187	38276702	56592067	83927632	21316448	43089471	203296534	47567458	87359883	124953764	89025185	32291400	80024952	164072133	26727254
Glycerophosphocholine	PC(36:3p)	HMDB0011310	-0.854423	0.553087	0.0108182	109788755	113497117	101310397	176559259	117408321	70464757	93803452	78452072	84966119	73102822	48167388	138267701	130631696	16827542	33712495	61279451	77403867	68191624	233822490	164562250	48530486	177816877	59482863	75693444	166280460	74052674	37775165	55653350	83619669	21038804	42954723	203172000	47183071	87073576	124248358	88447510	32291400	79504633	164438674	26650148
Glycerophosphocholine	PC(36:1)-PC(18:0/18:1)	HMDB0008038	-0.879677	0.543489	0.0365092	683013286	428543285	524356666	524148469	227741572	122956594	488686116	136253687	170898721	122614817	100398564	543225115	674740236	23717956	109044001	805637637	223656057	133665557	642865201	339420670	153892065	1112806125	272858839	276211312	752347835	110686420	146558617	96669959	299131741	27877689	82615115	596784247	88888809	319428941	394186898	133236210	47665650	116187004	524492202	46238971
Glycerophosphocholine	PC(36:3e)-PC(18:1e/18:2)	HMDB0013429	-0.882989	0.542243	0.0441387	24096347	40225637	20013001	17612294	9083940	14796439	33766859	17460614	11558831	5391407	4929436	28743908	32013009	721272	6989061	22822323	58906914	18309422	35372457	56875721	24306323	101354612	31437145	29144592	29046762	21286273	10970647	10263159	13775289	1419957	3597443	36941982	18800330	58454435	57819088	22155780	4932900	17740245	35060172	4513970
Glycerophosphocholine	PC(40:7)-PC(18:1/22:6)	HMDB0008123	-0.930673	0.524614	0.00936116	63312298	75302444	136596637	93415222	38633852	26124204	111255792	18961862	46214265	18001173	7894440	105249208	96703755	22864163	13880048	89578528	33650978	16080197	154063140	57586666	20096543	136154786	47765775	38527197	148363791	19934835	19625311	13194189	39681069	5425480	7701212	110075313	14061447	30473800	66385160	15897593	32741786	15828586	70930911	1517166
Glycerophosphocholine	PC(38:6)-PC(18:2/20:4)	HMDB0008147	-0.940652	0.520997	0.00971479	38537797	29469833	34571924	26495920	5971123	16127788	22520183	9509329	9681617	5128997	4754955	24659755	35119869	14744504	2618618	19939262	10396706	9386266	70659844	30031999	12495575	25859765	15799655	15119499	38192643	6804957	8965704	5549821	12277612	5168388	90276	35322409	10616247	21774214	30342288	14501561	30146545	12297171	27585200	825832
Glycerophosphocholine	PC(38:6)-PC(16:0/22:6)	HMDB0007991	-0.982456	0.506118	0.00903979	201275546	619257947	423787748	359002521	121142690	138045928	410711225	106502535	157190388	91152395	46971739	535897566	329328174	25698176	157533184	146105246	344858384	156017272	700566129	530180263	256423288	256847337	271170468	330110359	431585710	111406955	76392307	119292387	113463635	23325772	83924629	538203248	54123563	115116232	204016207	147489288	31024154	88146787	325372946	14821889
Glycerophosphocholine	PC(37:2)-PC(19:0/18:2)	HMDB0008592	-1.06494	0.477993	0.0192774	6647225	7938909	4887629	3831262	3423916	1861646	9539673	1759878	2489403	732406	798849	4866110	10338458	133751	1029784	7956069	2338556	1947818	5755132	4614814	3650985	11398049	3768186	3016557	7155827	1616153	858507	213703	1756726	102408	850896	7989139	357212	3365946	5927417	1860907	443600	986306	3971641	510311
Glycerophosphocholine	PC(38:5)-PC(18:0/20:5)	HMDB0008050	-1.0703	0.476219	0.0206054	27826120	31987878	20042693	32224905	7298881	6989216	15380991	6117757	11804960	6413584	3045136	30613483	28503297	892469	4147458	7925202	10628615	7717961	59442163	26916093	17376905	29842397	15025703	15459458	39404702	4876867	7467688	6545393	10024629	1476851	2980595	24140217	3039172	5001219	16174733	8441877	2128071	7131186	24990283	1033549
Glycerophosphocholine	PC(34:1)-PC(16:0/18:1)	HMDB0007972	-1.08041	0.472893	0.0267127	2381862897	2598366785	2536019454	2562350078	1230728330	770389842	2232970919	989096571	942944773	655723441	492061976	2091172991	2355580512	165399834	434852814	2293230435	744769676	415038142	3350964488	2267862716	923599855	2532052451	1337833254	1403519080	2504463476	767909486	712955005	433470730	1611645296	178335962	661675781	3655379534	463963074	1561607901	2506028966	711841009	371106382	624117918	1851187931	181990294
Glycerophosphocholine	PC(38:3)-PC(18:0/20:3)	HMDB0008046	-1.08056	0.472846	0.0271999	189415171	120586137	199749966	205179846	61022456	26174711	117200227	28086572	36876642	25913437	12390700	134915258	249855309	4225830	20196614	136794110	41344295	24968119	459554713	114324473	32576099	154776613	44092920	59340628	232335758	15557052	62080054	35234988	175968095	5259709	25888189	184247831	26639486	71311733	178986068	29475217	7906417	24282150	161050196	4889811
Glycerophosphocholine	PC(34:3)-PC(16:0/18:3)	HMDB0007974	-1.14177	0.453203	0.0243711	60577731	124619676	52820189	57224619	16370886	59040216	47988502	84969089	16660068	9743315	8159189	52080512	70706366	10863675	27681060	48676214	26828483	23294303	85298144	124125345	86697008	48731678	44895140	54766837	61709725	32238119	30324842	15540020	42077334	4406445	11060077	75352606	17260562	41820420	73201506	46074066	11625781	28702815	65124645	9836872
Glycerophosphocholine	PC(42:8)-PC(22:4/20:4)	HMDB0008640	-1.25514	0.418952	0.00701729	18900297	5504956	15717380	18172330	6431860	809987	11885697	620172	4947720	1740574	402098	14922240	17748798	792531	1168742	10495626	2235250	1459781	41480493	2332786	687748	11509369	1725084	1254250	30053918	797408	1976618	1897030	4413012	178035	895493	16491296	622906	1345782	8222889	609959	1455257	872733	13036566	372579
Glycerophosphocholine	PC(36:2)-PC(18:1/18:1)	HMDB0008071	-1.27743	0.412531	0.0209276	335875163	234220131	305007894	304015724	148915001	44934192	410407181	55963483	146154104	55778065	31986350	240641772	337022901	9737378	40257842	341499508	60365603	31099133	380470387	166267004	82034552	466282150	120858446	104058549	355745882	62031584	63281719	24399644	143534389	9309702	37339356	407967794	29676627	161321129	307261338	39238010	26160282	37198550	173772182	15355805
Glycerophosphocholine	PC(33:2)-PC(15:0/18:2)	HMDB0007940	-1.35623	0.390602	0.0103409	15754656	38755810	12980223	13896839	4189491	8305454	12021001	9296918	3267004	1812650	1350744	15403440	34869175	1236562	4782705	19682889	6422981	5242400	27078552	21327729	28197640	19030734	7792101	9821804	22601229	5415527	2301411	941278	2596032	820397	2025016	29816093	3005337	8204854	16690378	6523456	876885	3193949	12010576	540323
Glycerophosphocholine	PC(34:3e)-PC(16:1e/18:2)	HMDB0013413	-1.36627	0.387892	0.0116376	18457487	84574111	10800575	6800786	3065241	16635386	22442958	33573313	10457616	6972908	13617493	13132765	30470901	2879977	57849262	25530965	117707422	135764743	35322341	136758493	40140561	60226632	57832470	55656782	16814951	136305300	11521915	3907954	12247995	3404510	3158692	18313825	12240910	57816314	45666445	31627726	5562135	24494483	53031528	28467080
Glycerophosphocholine	PC(40:6)-PC(18:0/22:6)	HMDB0008727	-1.39062	0.381401	0.00149549	37216384	61588189	116199990	63007350	32314786	10489203	97317244	7970984	19427150	10123346	6894264	60059910	70563792	937439	24291049	71653956	53457289	16269045	158883688	63307721	18784966	82519059	35390093	27778771	84309560	16678232	6574322	10070307	22593733	959788	9765574	91276137	3693490	16129192	42234242	13533024	2562943	12361897	51269335	141658
Glycerophosphocholine	PC(36:5)-PC(16:1/20:4)	HMDB0008430	-1.51885	0.348964	0.0056108	6270836	63449979	6723157	8190153	2936105	13449107	3742425	81174	411684	291812	7064441	30309130	6846743	1253588	813016	6145659	14090891	7210719	11634037	3135644	1199271	5582539	1687884	976783	16944372	1590310	2297249	6800114	3436353	1384442	7682022	7759183	153607	717078	5159137	674515	363604	546527	4608924	657422
Glycerophosphocholine	PC(36:4)-PC(18:2/18:2)	HMDB0008138	-1.34462	0.393757	0.00750718	36494870	42889076	41122342	17190681	1229445	2348444	28157561	2796712	5518557	1678961	1256205	17418314	61851928	6924560	12119020	56729147	18229411	12055948	63691812	31140272	N/F	36797567	9465274	6633493	29817802	9587659	2123656	N/F	6017484	308020	1826099	61107446	824551	17332265	50057671	1569086	9354556	3271545	26506552	200277
Glycerophosphocholine	PC(38:4)-PC(18:0/20:4)	HMDB0008048	-1.37456	0.385671	0.00966768	1017114514	464476039	849406730	946692073	272120593	67341143	475373805	53585003	181778121	102198989	32245507	637848567	855468658	5442606	67450391	418768538	180790818	109158393	2135524663	347500231	93685124	527248373	152864395	148717314	1294329912	84986546	111701932	70630132	327323597	10583385	62521929	626863652	30073094	153660892	355100708	110408548	17658383	71721542	695837459	27189036
Glycerophosphocholine	PC(38:5)-PC(16:0/22:5)	HMDB0007989	-1.40113	0.378632	0.00248905	369689316	261606202	297778009	371050802	90376322	46356058	195916193	25886770	109327049	52173704	10464805	278935119	272911427	23659382	33289519	174742520	51241769	45002386	826641114	196503722	49374173	177134435	49753404	60225479	501241995	52697368	72012060	39726088	132329203	10526462	19144200	252828883	26231863	55454192	173927472	37777109	29375346	21359829	226841190	8611782
Glycerophosphocholine	PC(38:3)-PC(18:1/20:2)	HMDB0008111	-1.42554	0.372281	0.0141868	33244577	30290072	36153017	2900876	13265256	5809834	52462719	6108017	19576966	7109607	3859913	22900848	54109631	1402065	12939413	60324093	11568222	8243789	N/F	24377866	14652597	69883495	15953360	13256361	11312363	7020355	6186422	2938847	17081598	1188885	4789612	53321413	4909233	19729396	56277419	6523932	2782017	5266441	8381193	1054734
Glycerophosphocholine	PC(36:4)-PC(16:0/20:4)	HMDB0007982	-1.52574	0.347301	0.0162769	1240545879	1302549210	1019261831	1282698488	294149250	245210778	555997905	209015321	287999264	188417514	80899411	958593310	1042394123	43694155	145384874	360485989	304835406	207629786	2659468046	1371546451	344430851	430704253	350749883	440362638	1196722952	186135057	314106279	173366143	512325907	36409834	132424838	1065400607	106713478	298885881	670449835	304654681	73789876	167207351	932280483	39715313
Glycerophosphocholine	PC(36:3)-PC(16:0/20:3)	HMDB0007980	-1.56356	0.338314	0.0250586	611211357	771376690	660739540	474145577	131630755	122364666	452850755	133212610	180724314	82187758	50242523	368609715	685382664	32358704	151847380	515013440	209132679	138565708	1050839436	658262967	308991639	458414466	221603997	213209348	477031526	158172917	203414563	96823632	377715068	21450704	78035702	656464441	88514908	275808232	681835279	128746488	53012659	96063209	389679585	30386888
Glycerophosphocholine	PC(36:3)-PC(18:1/18:2)	HMDB0008105	-1.56436	0.338128	0.0250181	613731921	771414051	660664693	474097034	131639878	122357989	452783548	133231496	180726152	82190138	50242958	368610549	684525010	32361500	151847171	514971319	209134745	139042517	1049971831	657548160	309000858	458345778	221601287	213180081	476983390	158177395	203392471	96831578	376924662	21449090	78041500	656147193	88524526	275733874	683079735	128736576	53018669	96075045	389634632	30383266
Glycerophosphocholine	PC(34:2)-PC(16:0/18:2)	HMDB0007973	-1.7936	0.288451	0.0275309	1308103339	5650013512	1383173745	947055474	260608569	744481359	1032481881	841121280	396055193	244820041	272170900	891668237	1504504900	82859920	609456218	942262335	957658180	697471655	2029791457	5087146794	2198243621	924213812	1428103232	1180065976	957272402	679696751	289706046	151045451	423388002	101118125	311874150	2371653887	269518177	1196638190	2155711985	1013744516	160772246	584013528	1248291161	134223336
Lysoglycerophosphatidylcholine	LysoPC(P-16:0/0:0)	HMDB0010407	0.94645	1.92712	0.00902212	331089954	51675283	50838164	19433062	239002164	13421145	233557043	222508579	7378401	268737362	15166892	30699551	12526827	6025779	6346600	218508324	106027665	7033771	207293990	162107231	85336851	274019574	328997380	85937442	365884369	339821482	51749750	43304012	87438206	22604597	359309543	481055882	21891766	86289409	260767671	52214753	299405511	175905266	42509242	220813629
Lysoglycerophosphatidylcholine	LysoPC(18:0/0:0)	HMDB0010384	0.746223	1.6774	0.0436994	287760065	561964101	970390213	16623759	5753732	109303254	399735913	350216091	41922118	2085676	41053889	175339069	40888034	10132899	47074302	265726562	354665170	36740362	228909476	350725516	271796072	241553904	515505455	412242326	920665069	782412874	298276236	89838028	85020399	137056716	87518269	118276970	105529173	319992486	236414438	238982427	1061336440	558361785	403780884	99078748
Lysoglycerophosphatidylethanomine	LysoPE(P-18:0/0:0)	HMDB0240598	1.27667	2.42279	0.0231933	10036419	14603298	20459187	1003789	14642254	1958650	18878560	12694705	1735717	15423565	784324	9187353	3981911	564574	1346131	22400334	22316875	929483	22060044	25929178	14379853	12777674	10114025	13634413	54594520	48899123	19599157	2785160	3505632	5912583	15030787	11224711	7092816	15738485	16031878	21577448	26740711	19122875	25698037	19704594
Lysoglycerophosphatidylethanomine	LysoPE(P-16:0/0:0)	HMDB0011152	0.991512	1.98827	0.000261744	400966394	177491820	109177515	31532822	242258097	26776978	366573460	307177711	17173932	399493746	26049609	92368710	34878011	6954592	29299496	207982628	226537864	21831782	442500342	442449105	314113213	369260393	527853332	295433521	677468868	639441132	244474766	41598670	115017990	125240155	378249150	569937864	101407203	212707081	339907170	136844705	523499570	380114272	241425170	390677244
Lysoglycerophosphatidylinositol	LysoPI(18:0/0:0)	HMDB0240261	1.26024	2.39536	0.000289296	47820583	292752971	502652335	13657788	45296076	24066555	341784125	320153850	37835158	43337462	2730712	144844608	16969228	19200669	63580212	343654024	333676641	44189944	207737672	294743372	60803803	484428372	580867515	226606772	685554196	372789333	166129334	21300137	62195244	45111135	547534733	545814303	50337705	92460240	483718790	144889767	572877649	299041360	77837441	530090984
Lysoglycerophosphatidylinositol	LysoPI(16:0/0:0)	HMDB0061695	1.22119	2.33139	0.00312375	11282134	71824766	81293426	13530930	30063589	5313513	203958416	100017926	19339692	6366570	6960281	30082354	5909535	9677273	13060890	166208694	225906665	21867842	89638044	146872027	33021619	211835051	278726605	105591107	399694031	98631769	62858808	17110943	118854582	11182947	305862639	51668880	11591431	32829418	251882852	65668788	407534801	227241752	19067338	98155332
Lysoglycerophosphatidylinositol	LysoPI(0:0/18:0)	HMDB0061704	0.947318	1.92828	0.0059972	7876612	22890955	34209479	1643367	6441451	2445061	23710240	24309167	3508685	10638821	339426	11745245	1584265	2027674	6347454	29329902	20887660	5042718	18490219	21012530	4185417	30776674	41227889	16016881	62001337	42418804	13908037	2066242	6354479	3342806	29156813	32521875	4124083	7142092	20106109	12279271	44105741	21552236	6844830	18778655
LysoPS	LysoPS(18:0)	HMDB0240606	0.983873	1.97777	5.29808e-08	275986127	469792290	454258476	30243748	139568856	76445360	370114549	394598555	128975559	81153052	24317842	455252143	162220785	41912999	234685091	470675273	498663491	161452209	376651811	481324649	785211320	648428919	504533236	590015484	729916266	902462983	495678441	94575342	159950962	326523066	512615127	424174941	280151330	627885619	653213653	463444993	418688548	457399528	595003684	644344684
Microbail metabolites	Hippuric acid	HMDB0000714	2.40762	5.30598	0.0244394	234379	189248	189902	5694	13638	135846	672724	720869	1352352	372533	35647	711145	1788598	342895	6126977	316200	234406	278739	182632	291039	130177	166210	90595	278467	8879321	9993468	5112154	398564	906282	2191940	126641	126680	254325	1257901	994126	753127	221392	40331	461079	5394766
Microbail metabolites	Betaine	HMDB0000043	0.600206	1.51593	0.0118195	4826383417	3059801837	2207412917	666296409	10024356887	833241257	3733439328	2928345120	1280484486	11755641524	3033926496	2217418730	1200512431	495933315	1878769144	3125043442	2960157693	727153054	4050405431	3151434852	5682267370	6020371174	4974886417	3147725736	4633100896	4122032375	3019098861	3341821693	5672722894	2407418570	8782083002	9311695945	2181457066	7903402868	9785142340	3571039976	4905929524	4016495781	2413946066	9606631697
Organic acid	Phosphoenolpyruvic acid	HMDB0000263	-1.14984	0.450677	0.0481711	6901170	1238841	713438	617261	1084710	35019	3474237	4733211	19038326	104312	74288	671421	7023069	4889902	3811041	4113111	4530638	756114	603102	522081	138956	342670	233495	19450	4034334	4816594	318369	N/F	1077516	1266399	2442424	2039337	1332756	459863	629829	320592	1347549	1203178	1696886	938689
Peptide	Carnosine	HMDB0000033	1.12396	2.17944	0.0227287	25884116	8972329	671336	2829033	83710667	4513615	8657114	21923106	202869	62013941	46116979	530893	19680323	2380227	1347603	2277003	6675198	565657	7137719	3962546	10077917	24737835	10642838	3602174	13071881	11056612	5558487	54109209	31708090	2078166	74364762	48476125	7080509	147832040	134684606	8568249	23603480	28981355	6621659	85906096
purine&Pyrimidine	Uridine 2',3'-cyclic phosphate	HMDB0011640	1.37416	2.59217	0.0337336	657079	1418842	2125639	29906	742490	60535	392316	166691	355125	354945	95003	492220	80883	64195	484244	1183743	1878979	163299	856981	1116864	2742436	88468	828165	1295103	250474	60200	474554	274717	1416600	214912	8015119	6266465	407022	3353294	14167226	1197489	1917036	1372219	963234	8305377
purine&Pyrimidine	5'-Methylthioadenosine	HMDB0001173	-2.46195	0.181502	0.00237453	2060236	12004095	29155549	697716	3932185	232292	1883234	1088704	926884	9526504	162546	773680	226387	107762	835392	17754238	27256732	9156302	16208716	3989499	871758	844946	1375223	1063044	1250632	997569	491432	244844	333157	1357402	967933	1624168	1077979	429667	467149	1764011	2776411	2202289	1070409	2929655
purine&Pyrimidine	Orotic acid	HMDB0000226	1.07649	2.10889	0.000704342	2966493	1864123	963656	655736	974910	672136	2179036	1800747	617745	295827	436398	1787965	838854	528268	839357	773212	1111941	893750	2996598	3106340	4719715	6254855	5666468	5959689	3800962	2949035	1871688	527959	820248	2430012	828155	1522032	7919539	2187899	1384732	8516590	8409335	7158404	1370240	1052360
purine&Pyrimidine	2'-O-Methyluridine	HMDB0240328	0.741711	1.67216	0.00276588	3871386	2243030	2829023	222668	4021043	545445	5153848	4277027	961372	2949758	379595	1604877	513668	160321	1389702	3387849	3925305	675591	3592839	3212817	4888359	9821837	8084455	5146785	8167974	7345593	2766477	729160	1134116	1601339	2357810	2767664	1572871	2971866	2921347	3655741	3061008	2148846	2677232	3732887
purine&Pyrimidine	Dihydrouracil	HMDB0000076	0.723155	1.65079	0.0170021	4215374	1483379	1194103	373159	16592417	709877	3280728	3117944	2426866	15749288	2627058	4048307	827381	292723	2959025	3588135	2917112	2884216	4202519	4850762	7603256	4869540	4893824	5572477	414620	3401973	5429625	4682024	8447798	4601010	11521316	16700729	2859822	13290375	21352083	8767669	4255222	3839331	5804132	19250202
purine&Pyrimidine	Pseudouridine	HMDB0000767	0.604255	1.52019	0.0183729	16616478	6835013	7698120	409042	18334972	1358295	20324971	17994909	2918243	14860309	659894	3090998	829530	321559	4286779	10783940	19456371	1870440	11806466	11307826	10920738	25559160	20945921	12482930	25009211	24346538	6622527	2529790	6484871	4384093	12452330	13451637	4103146	8566340	16782115	5842794	10459248	7451686	7449052	18771834
purine&Pyrimidine	Xanthine	HMDB0000292	0.558023	1.47225	0.00234542	687523908	399383499	467791340	73718230	496920818	88527483	845119870	679901098	300638953	319145795	132748362	404896855	55245366	18426886	289010263	235090145	449037691	84331802	680090529	639051229	525061487	899681324	872052169	774423882	965093357	880519257	462312568	237411217	289961486	402469526	354444924	414383801	303559841	547964248	506158029	548798709	601145347	416509367	370186823	661468997
purine&Pyrimidine	Thymine	HMDB0000262	0.500668	1.41487	0.0155556	434566	1143523	1027049	186985	987288	317527	764275	527052	430518	1910511	691329	583976	370225	115049	746584	1091984	1235248	347037	541074	709970	1618493	1231956	878299	1606409	760413	767702	953776	681230	784498	540023	1159659	967293	977836	1324262	1509855	1291428	638541	568767	1276236	812171
purine&Pyrimidine	Adenosine triphosphate	HMDB0000538	-0.82483	0.564549	0.0151924	3873707	4421420	5226084	6962	1271414	N/F	4596149	3916940	3170557	237518	N/F	515857	72532	72902	2873420	1472205	3396418	1639172	6821860	5304845	736655	675591	1771208	512477	3288659	2652605	862046	N/F	189940	1063002	513549	816249	540364	155914	800707	1123676	1928837	1320076	1100523	1020517
Sphingoid Base	Sphinganine-SPH(d18:0)	HMDB0000269	-0.570984	0.673157	1.50953e-07	345355317	250452079	392034022	255188616	256658683	310234273	428499372	248102016	317555326	406233799	372399277	345756233	265651026	250496255	250093366	232437852	238218189	238763277	228547888	229327261	147381851	189203889	200033539	192699453	121780840	209754039	141705099	119505199	196097744	209908453	164415734	123324051	123245353	188618820	293917744	149990651	233804706	180412455	153387469	177022178
Sphingoid Base	C16 Sphinganine-SPH(d16:0)	LMSP01040001	-0.581081	0.668463	8.69814e-06	1190520185	708103278	1230878265	727281499	678917087	1030750094	1360248008	753560467	1051601501	1263731249	1117312002	1258960179	632070962	698386670	659628337	597561036	613662004	655907048	603174800	577623208	391309037	463182412	561744990	478029273	281491332	524867741	308253905	516410900	420529746	567417613	423277392	288233674	286380941	493736466	854659157	474749973	569221449	510156247	429947815	463014384
Sphingoid Base	Phytosphingosine-SPH(t18:0)	HMDB0004610	-0.599935	0.659784	8.85753e-06	961316573	580665762	995686561	597494795	557164179	834488373	1127668234	610746756	869288078	1016130346	881097261	1047888180	524606995	591916008	531966387	476810408	491204790	525094580	499726994	480511102	305040631	370136697	453995724	387753096	199194538	433263323	227931821	456408790	318096642	453302289	325606256	211532237	212194532	393821023	661750386	376673262	467474243	410185343	340056664	366819310
Sphingoid Base	C17 Sphinganine-SPH(d17:0)	LMSP01040003	-0.996847	0.501094	3.39722e-06	8988960372	8888075842	7513175632	8589568052	8322933338	6349566815	8125517111	20175121500	9331560962	7000622656	6923340845	5907608467	19710601094	21891980781	20217609223	22653690636	20498856451	19775021050	23193909283	18786078514	7878340264	7458558946	8646684979	9141229586	8049440084	21033686383	8669884438	7722272092	8631523363	8263505923	7692015196	7174548028	7548196822	8271073206	7747816003	7187718085	21261730690	8025657949	7539005113	8556040690
Vitamin&Cofactor	Guanidoacetic acid	HMDB0000128	0.772565	1.7083	0.0476217	496988162	32805363	21033833	6731395	763481790	16145122	612134065	466039161	18233700	463524888	32906211	10183989	3707187	2268473	7745769	139936211	152343649	4686539	253600645	273021958	84027822	476726767	545208335	268268481	572128132	576809329	270267627	107742158	139960439	24345854	474174626	667959019	29196334	236225212	307021294	14744689	463128865	279844495	20595516	329177084
Vitamin&Cofactor	Pantothenic acid	HMDB0000210	0.48603	1.40059	0.0101364	128319606	86191609	130240037	15843882	89355913	5429336	126459185	111566631	50692612	85069552	21728633	61086355	13243923	7823294	62949335	55318924	59637667	19054983	141202934	152761196	95035216	125834424	176181545	158056903	177062199	169971788	110094149	37623044	44254243	73785395	72914725	82116351	60807971	61548130	63729929	98409385	124833801	104421230	76010585	119412482

## Sheet: Table S4
Table S4. Significantly changed metabolites in validation group.
						M1_Z111_TISSUE	M1_Z10_TISSUE	M1_Z58_TISSUE	M1_Z19_TISSUE	M1_Z49_TISSUE	M1_Z31_TISSUE	M1_Z22_TISSUE	M1_Z91_TISSUE	M1_Z79_TISSUE	M1_Z76_TISSUE	M1_Z28_TISSUE	M1_Z57_TISSUE	M1_Z60_TISSUE	M1_Z90_TISSUE	M1_Z12_TISSUE	M1_Z69_TISSUE	M1_Z87_TISSUE	M1_Z112_TISSUE	M1_Z24_TISSUE	M1_Z75_TISSUE	M1_Z3_TISSUE	M1_Z78_TISSUE	M1_Z30_TISSUE	M1_Z84_TISSUE	M1_Z51_TISSUE	M1_Z54_TISSUE
Class	Metabolite	HMDB ID	log2 FC	FC (T/N)	P -value	Normal	Normal	Normal	Normal	Normal	Normal	Normal	Normal	Normal	Normal	Normal	Tumor	Tumor	Tumor	Tumor	Tumor	Tumor	Tumor	Tumor	Tumor	Tumor	Tumor	Tumor	Tumor	Tumor	Tumor
Amino acid	Kynurenic acid	HMDB0000715	2.0196	4.05472	0.0395643	332903	132068	324973	333263	456976	569446	500046	261432	238407	1311831	227457	919524	861223	262995	458236	614370	349261	395536	387038	313633	440850	526907	1300884	1925687	194160	515697
Amino acid	N6-Acetyl-L-lysine	HMDB0000206	1.03937	2.05533	0.0170533	1200006	2151344	730310	349524	16133448	19389536	771210	3623520	16885868	2941414	922347	25633261	1886903	7821283	9325956	2162583	4055950	2867923	18767973	17601904	6870488	2376343	9374441	18830221	10788344	8810276
Acylcarnitine	Hydroxyoctadecanoylcarnitine(AcCa(18:0-OH)	HMDB0013154	0.784749	1.72279	0.000781741	2301422	754826	2200656	3562415	1434496	2148391	1204460	179509	581756	2937990	324284	3052841	2244046	1396897	1220213	1957567	3543645	2346734	3416949	2569817	1082944	1844028	1871130	1781066	3144577	2495721
Acylcarnitine	Hydroxybutyrylcarnitine(AcCa(4:0-OH)	HMDB0013127	0.698744	1.62309	0.0445906	83689149	86758415	92100044	82399164	110060517	154434606	92372384	12790253	60520691	56420691	18994027	352445335	86771902	76667482	86676363	37551001	122614495	107585007	71394405	96507925	49046379	120074452	89445365	156744311	127678754	102181558
Amino acid	S-Adenosylhomocysteine	HMDB0000939	-1.16118	0.447146	0.0190232	2901679	74980809	5643910	3177290	2028245	3066971	1375594	3458369	39874672	631907	1124002	15969420	1155928	9002182	17787582	936990	15019049	1619474	4114778	4374695	14099629	1501720	1541196	2148157	9229024	1584120
Amino acid	gamma-Aminobutyric acid	HMDB0000112	1.56234	2.95332	0.00786671	526923	17003745	237939	307096	103367	1947517	224057	115231	353424	362272	864231	4396166	584455	23083353	26352544	1208487	16463239	1374158	160860	219687	16618644	997607	1824839	3363602	32126996	1199802
Amino acid	4-Guanidinobutanoic acid	HMDB0003464	0.972303	1.96197	0.0477433	3084409	7417936	1543462	1653898	2668097	3788166	1563992	1402904	4903300	2324516	2299989	7202426	1501512	21440669	25120054	1141228	8506406	2124119	2380409	2922209	10587507	2544854	1770396	3855910	49854740	2109883
Amino acid	Argininosuccinic acid	HMDB0000052	0.955401	1.93912	7.56356e-06	11952364	46793092	16312483	5148255	57497855	60365563	9183999	12542628	47568775	8521299	8769370	72144050	19165669	66044801	64561942	11384609	51126154	16431208	53881743	54991946	57190883	20992619	43172276	54198487	64056763	28131090
Amino acid	L-Asparagine	HMDB0000168	0.912801	1.8827	0.0457817	7325387	4195373	7032232	4026696	63026673	19738035	7089946	15842899	78599208	7178031	4656633	86337980	11096417	11768115	9612814	4027741	3385823	4739078	44313704	56531685	9902000	6193096	42269663	74334596	14326895	22272550
Amino acid	O-Acetylserine	HMDB0003011	0.903633	1.87077	0.00175039	23397772	63943973	13611290	16946000	84059053	50741272	20085968	50984058	73809272	46550842	30598564	155585744	39406277	56274212	75249833	42078171	20680	58972850	78149266	76027519	16631	22418166	63789076	101212727	78057661	38686675
Amino acid	L-Threonine	HMDB0000167	0.8528	1.806	0.00180921	150118550	181941385	112121758	55336170	536134047	389683762	77437726	194127691	792772853	104596385	115880656	877035339	143577810	383405729	366874903	112020265	186688344	120990562	677682708	764251293	324450542	157690408	542749523	775863548	364642383	252749109
Amino acid	L-Aspartic acid	HMDB0000191	0.820851	1.76645	0.000226301	247721708	644580990	224657099	93283009	588769370	671935373	79363113	154762722	942443877	114103472	100116932	962298472	306834405	757197406	834848802	296887144	480579427	369586248	667465140	622403019	568818528	240930969	551861172	725495040	639125585	487662528
Amino acid	L-Valine	HMDB0000883	0.800263	1.74142	0.0465927	185836492	395779101	180997761	141701861	1136946680	735192017	114617633	448329348	2902124468	155688603	89255561	2777492529	235572368	972958552	813633728	197931426	332294405	181791346	1138481447	1256164995	667458248	195112900	955681230	1691856614	932971975	493985510
Amino acid	L-Alanine	HMDB0000161	0.76602	1.70057	0.0109286	89932003	347317836	97920906	75146194	403747067	321511031	85947206	151357948	938396595	98926889	48872959	928050494	123094888	437533625	519553420	104422847	329379865	122986498	425069580	454144604	408278352	109896396	329598288	568926712	493209810	238870628
Amino acid	Sarcosine	HMDB0000271	0.765981	1.70053	0.0109002	89932003	347330397	97920906	75146194	403857316	321511031	85897846	151307218	938396595	98926889	48760549	928050494	123166730	437611141	519556771	104422847	329379865	122986498	424934136	454373279	408552526	110182302	329691878	569236142	493296218	238887419
Amino acid	Phosphocreatinine	HMDB0041624	0.765919	1.70045	0.00532683	5430394	11242409	4122789	2163672	13356286	10373612	2636868	2704989	35091492	3030593	2516128	27806753	4774253	28215388	25959173	3072701	8222213	3512290	18268598	19039036	16994244	5021994	13548562	17997672	22885791	7750520
Amino acid	L-Proline	HMDB0000162	0.746763	1.67802	3.88457e-05	1334322925	1785409603	1037447778	816999752	2903905689	2647902041	740794590	706868981	2689503881	876614258	776274783	3940633441	1407759410	2333541082	2902004863	722150973	1939069267	1072392530	2952918910	3062805139	1907772320	1026882034	2343169434	3187569798	2358474931	1928038170
Amino acid	beta-Alanine	HMDB0000056	0.737443	1.66722	0.0028019	149232416	423197292	135601933	74441639	587928029	440362233	97307241	267595034	1111882101	123993246	121706877	1011620422	147450428	554002001	616701271	112822234	398764101	146960199	698659236	814673019	581973574	181481458	543665702	846185788	634901366	272254461
Amino acid	L-Methionine	HMDB0000696	0.725923	1.65396	0.0254742	1184067811	1372620262	779934593	539755137	4411772005	3026897733	632592012	1632307551	7610623667	757322979	511454703	7350408284	1208941859	2202603563	2497881993	502103317	1240662121	736892939	3920673257	4341288894	1779621291	870894821	2998087620	4970316555	2670379536	2046718663
Amino acid	L-Histidine	HMDB0000177	0.719759	1.64691	0.00864513	183160917	189465395	125660899	75069533	527500104	335827422	87166244	212517631	1007432472	115773828	134667546	856641378	179620750	532896709	394720049	127486245	186305962	122041422	620389339	746564034	387089149	174962960	586768896	799715498	410864329	271299616
Amino acid	1-Methylhistidine	HMDB0000001	0.70202	1.62678	0.0125971	9342038	6266985	7403092	6831480	32437468	21052617	5693095	11333882	28748785	5326996	7516304	29561351	8880071	6887352	4989634	9848802	6373866	6617413	30395250	37880376	13394569	13127522	26785243	30762225	6996441	16949136
Amino acid	L-Serine	HMDB0000187	0.701111	1.62576	0.000197615	69952021	92547567	56472756	24284733	170821276	152603500	37286202	75333038	194604288	52787008	76965056	196794007	73841376	139861576	146370153	75432718	83692998	71513915	236428220	260168357	122873670	84493615	200747311	241349646	129402723	109382334
Amino acid	L-Phenylalanine	HMDB0000159	0.688308	1.61139	0.0295242	3618397745	5348325651	2746668717	2055645910	15555670387	9508309007	1955031647	6510335658	26067725230	2111419645	1863149829	25326177779	3493721807	8875561479	9118556514	1684641596	4751182811	2399803026	12021779705	13248945797	7564900029	3022372494	9976305358	16357493964	9365782316	6587407667
Amino acid	Pipecolic acid	HMDB0000070	0.679879	1.60201	0.0246622	378522832	569556891	263227148	128653856	1888802457	1239396675	153483683	1291746061	3406418881	303343658	408140406	2924838765	351828379	1274076017	1224730835	297806718	595416918	335777557	1870078295	2180928470	1115612594	433959165	1648957736	2415723314	1241746074	794624508
Amino acid	L-Leucine	HMDB0000687	0.677682	1.59957	0.0134084	3639046510	4853753570	2577184777	2107481036	12880441994	8472470529	2091672116	6043586678	20528893840	2738583067	1885884416	19044723229	3319435787	8744163836	8238154871	2014918882	4126050937	2444732861	10143474175	11403500902	6706799420	3047926154	9095527447	14146049953	8248068575	6131474046
Amino acid	L-Lysine	HMDB0000182	0.671856	1.59312	0.0263108	537303428	832781266	375883135	183317589	2694239301	1764072478	224619581	1866414008	4978494719	436556943	590315378	4190069493	515478438	1814117309	1732483948	432815133	867539007	487992959	2732107718	3246710020	1590471996	629856876	2386962812	3456703147	1780962495	1081171186
Amino acid	L-Arginine	HMDB0000517	0.670868	1.59203	0.0409868	1030160293	1049809223	982750208	455807528	5490124807	3826732110	542459428	4241093932	8554114136	963740065	1279754964	8125562100	1193566534	2247533623	1898229255	969692844	1007098924	862901164	5845893876	6833482854	2211494995	1200089725	5337224061	7280051069	2208928808	2175202181
Amino acid	L-Tyrosine	HMDB0000158	0.633624	1.55146	0.0150815	1595579983	2409387196	1109142313	777427936	6385745568	4219960881	897088188	2917347146	9326842808	1013546766	856427301	8006917101	1561996102	4115246947	3930629126	723097490	2095580487	1152127354	4674488519	5342646825	3157155849	1340707957	4472120989	6376509473	4216644771	2778674849
Amino acid	L-Glutamine	HMDB0000641	0.629279	1.54679	0.00695868	294485692	384703604	230849611	121417273	759424355	612202486	198945171	321029652	1013915135	169904135	127177600	1087445777	320706243	401384330	431987599	201247658	315977445	191338008	904630159	965065539	411825709	241911653	756540043	1017949381	474090102	367475877
Amino acid	Pyroglutamic acid	HMDB0000267	0.552108	1.46623	0.00298965	612135522	713554406	496530721	288585882	1201536329	1096890277	371548111	510365323	1498393332	343728946	343250813	1560103099	578898302	703581268	746902514	414154314	639833306	491018142	1467377822	1414466414	686168708	472701212	1187619540	1544452377	725915632	702370482
Amino acid	Indoleacetaldehyde	HMDB0001190	0.528203	1.44213	0.00334365	129728146	94703382	94847537	81608337	232182341	182022486	68710899	184394748	356342260	74376150	108498656	302870546	128918023	227283986	179674010	96920822	99256510	81601348	253913755	270793221	180974933	106019262	272813071	301131857	191115246	139433941
Amino acid	L-Glutamic acid	HMDB0000148	0.514924	1.42892	0.000923163	869397176	844951674	714518237	463110856	1338119410	1360090050	494822260	560643582	1590916020	480357152	551670812	1741328892	727733197	750525611	848464607	560633132	940133194	815772733	1690929043	1666434175	832214829	670089690	1252781659	1598211166	740788145	926652246
Amino acid	Aminoadipic acid	HMDB0000510	0.512488	1.42651	0.00141249	14847311	16476313	11505326	7476539	22407568	23022318	8711570	8317748	23833411	11551076	4571359	23052014	12401369	18795872	23911065	7314805	19458250	13061043	15832423	16014907	14544548	11146949	12712644	18031208	19079117	10435045
Amino acid	L-Cystine	HMDB0000192	0.47269	1.38769	0.0393715	43577722	26039357	6895912	19113901	42304132	28954033	26727568	5019990	63086914	24525797	18879033	74232561	27231474	21229803	25038104	18232905	21682619	21540999	40444054	48322785	25521561	27011765	36198792	61415001	23464134	31635665
Amino acid	Choline	HMDB0000097	0.352357	1.27664	0.00286085	1140642499	1379620619	996507416	681987058	1604088930	1657582046	774558719	744939376	1488521683	1039466034	881120993	1714818482	1043169950	1887646047	2365577571	671697247	1801998326	1148482433	1124081153	1399020369	1683979407	1029896931	1390977643	1656415663	1811058632	1303107183
Amino acid	3-Sulfinoalanine	HMDB0000996	-0.698308	0.616295	0.0486925	3565607	946545	3257491	1558752	1944789	2525548	3228849	1109603	323864	2725249	2146941	342971	1913976	404179	293490	1123929	1234475	2358966	1516712	875442	486401	1076481	486698	340591	373773	1912346
Carbohydrate	D-Fructose	HMDB0000660	-0.623913	0.648908	0.00642553	72330619	80825802	55199222	90542931	53162060	98876817	52821079	89123161	38737501	74483936	50168373	21186137	33397830	12519281	9635968	57876675	28131974	70072834	22211477	36012320	32241760	30688121	27663593	16541292	47012891	61798445
Ceramide	Cer(d34:1)-Cer(d18:1/16:0)	HMDB0004949	-1.02799	0.490393	0.0490632	213800225	355127565	72810175	99147614	72247701	91600640	115772227	209567958	77116144	64963864	64832266	135323355	23167201	74787989	13061927	38688146	16576928	28534387	57026294	5786366	18835378	56559355	20827184	4139432	14355802	8063711
Fatty acid	Arachidonic acid(FFA(20:4)	HMDB0001043	-1.3291	0.398017	0.00504009	202388306	1931945	188338929	159688366	2997460	70747034	19733516	173523694	82086	86178502	126502317	82625	51658194	29330380	31857551	79928096	39925019	103863468	2461187	N/F	8033913	54601706	397803	N/F	25565470	27801446
Glycerophosphocholine	PC(32:2)-PC(14:0/18:2)	HMDB0007874	-1.07764	0.473802	0.00814691	4098135	97113133	39377331	28162161	35749973	30206146	30179367	21749250	24066498	7265391	21257237	1847818	9350362	362569	943361	10183633	6936062	3619479	1391980	32833703	9359821	8749544	14043090	539029	678452	16002563
Glycerophosphocholine	PC(36:2)-PC(18:0/18:2)	HMDB0008135	-1.35623	0.390602	0.0103409	8045865	158339679	49778528	48029744	45652367	30474886	65233135	18205621	20218958	5209596	24027504	1219537	8465076	471796	1403998	6267319	5383248	2571756	2240436	53364966	11186970	8941037	20956249	665603	1063088	15719253
Glycerophosphocholine	PC(30:0)-PC(16:0/14:0)	HMDB0007869	-1.36627	0.387892	0.0116376	32170962	461070679	22450809	213311661	177275690	42214644	185825404	159754069	206548222	7115212	21316201	6172953	9878904	4573737	9366426	17105419	10992700	4134427	13709193	121452759	43632766	57729858	12984252	4449785	2220344	15625082
Glycerophosphocholine	PC(32:0)-PC(16:0/16:0)	HMDB0000564	-1.39062	0.381401	0.00149549	13595984	394070009	128193268	55592820	92484434	125306608	88638634	85125917	191984885	63559865	132048697	3348675	23743107	374909	1749978	40284227	30865747	12727540	27986124	146431063	28541511	24931837	72425820	2675365	1098015	47241725
Glycerophosphocholine	PC(40:5e)-PC(40:5e)	HMDB0013444	-1.51885	0.348964	0.0056108	914883	32735729	22854327	2239087	5253608	12383650	6996622	9057603	8629671	3187940	10222359	157457	6659213	43537	71181	4759951	1501072	5282864	3540004	13661742	1672220	1426194	6783625	469011	85467	5221647
Glycerophosphocholine	PC(36:4e)-PC(16:0e/20:4)	HMDB0013407	-0.535591	0.689876	0.0184212	161558545	733582405	377043317	294241329	277884403	428869203	191271240	278011194	284892375	167923464	373292160	99004573	162627078	71726051	65720684	220605641	162120607	118381526	34785954	394735613	142598784	106182058	292925360	126806905	161065233	324835177
Glycerophosphocholine	PC(36:3p)	HMDB0011310	-0.773786	0.584881	0.00998465	1626482028	8424454483	2205724594	1536848898	2389800978	2575219751	1544745806	2129411909	1575588874	2937399465	3858616649	869007494	1196438459	550926971	544673059	1195001297	1186311207	991106380	532633432	2122892338	901279436	815343569	1641156966	1237945781	1015452088	1123745678
Glycerophosphocholine	PC(36:1)-PC(18:0/18:1)	HMDB0008038	-0.823371	0.56512	0.0323235	7383373	55464359	10082632	7256968	9330325	28524419	2896561	15718168	34248465	11104384	22073174	1343335	6382952	1073588	594442	8454273	11398323	4002771	1376362	38222658	3139919	3586046	11885722	3730510	3280413	9061143
Glycerophosphocholine	PC(36:3e)-PC(18:1e/18:2)	HMDB0013429	-0.847641	0.555693	0.0113961	112045368	797568761	111375869	163507131	164761598	259548193	191557782	182120072	281956698	92398265	239732941	45621578	79563911	16109456	36927538	72019239	95255084	50167644	59890636	251869076	97441089	90537491	129835265	39655000	35467647	73755485
Glycerophosphocholine	PC(40:7)-PC(18:1/22:6)	HMDB0008123	-0.854423	0.553087	0.0108182	112422500	798806731	111097030	163472465	164871528	259360528	192064048	181284555	281841731	92354721	239549415	45012793	78978502	19504616	36578380	71494735	95163943	49679322	59275108	248793134	97229507	90293505	129579807	39654024	35031513	73651265
Glycerophosphocholine	PC(38:6)-PC(18:2/20:4)	HMDB0008147	-0.879677	0.543489	0.0365092	175343590	3266293279	609289396	329028758	454413977	643664164	758964993	797127967	1760291491	369989842	791322226	173040726	343790700	45136479	43515991	332777613	352528638	106309437	66383776	1392925206	275262464	361530042	738762484	67455154	63457981	458374674
Glycerophosphocholine	PC(38:6)-PC(16:0/22:6)	HMDB0007991	-0.882989	0.542243	0.0441387	14934780	258358024	19606745	64930038	70382858	63124156	83838504	90228538	138661950	14715453	34842197	3497633	11450321	1904089	3754018	20931866	22388216	4244556	3803855	84231315	26712187	35486243	23066452	8952167	4854369	15723785
Glycerophosphocholine	PC(37:2)-PC(19:0/18:2)	HMDB0008592	-0.930673	0.524614	0.00936116	19307082	365301747	146149905	53892375	77989370	150359484	98822442	163903719	178812471	57610357	129046235	4955296	52691431	6613188	14771892	74090189	50267496	23101420	8574489	240342216	37313305	26315383	92463633	9573986	3809022	80155871
Glycerophosphocholine	PC(38:5)-PC(18:0/20:5)	HMDB0008050	-0.940652	0.520997	0.00971479	10493038	171074705	48941930	33287453	41027119	74773007	63482714	50683366	45875386	22410749	53918927	3419254	26294620	6135042	11713644	23673563	14240740	10141054	1554868	70281622	27549435	19851290	25567972	12088877	3234262	24090629
Glycerophosphocholine	PC(34:1)-PC(16:0/18:1)	HMDB0007972	-0.982456	0.506118	0.00903979	133001087	2039790098	539307414	407672511	452844473	667899962	751150111	442776840	571656981	195875012	570887076	34151723	148186757	13410300	37675659	394205960	210606566	137579919	278057024	1124995671	264965483	182736260	221849202	19400659	19157429	391602101
Glycerophosphocholine	PC(38:3)-PC(18:0/20:3)	HMDB0008046	-1.06494	0.477993	0.0192774	1883716	42391423	9348687	9375977	11145384	8284901	13167722	11083095	17207434	3826510	9003397	150894	4209050	242098	351390	3809551	3768940	671242	1209586	23552412	4008384	3826787	8409600	284539	411223	3810287
Glycerophosphocholine	PC(34:3)-PC(16:0/18:3)	HMDB0007974	-1.0703	0.476219	0.0206054	8257859	177527402	41984900	27601657	33207145	44983439	47675449	32583785	19475921	9724345	43508425	3606382	17021903	943295	2211030	24352363	12144693	8711593	7561271	69611621	12727533	9446437	12423823	848898	1127818	22279979
Glycerophosphocholine	PC(42:8)-PC(22:4/20:4)	HMDB0008640	-1.08041	0.472893	0.0267127	1131167285	20915751930	3617196559	2305156124	3615508453	3056097747	4164991411	3763961281	3941778041	2255987960	4805256270	686927114	1889412214	205566117	292544349	1653730307	1530463489	593011429	425917872	5022469360	1570982132	1353371329	2628362103	404953143	354954399	1820136254
Glycerophosphocholine	PC(36:2)-PC(18:1/18:1)	HMDB0008071	-1.08056	0.472846	0.0271999	46921946	1128054179	253821760	86895937	128305791	253717375	136685210	151191678	195411264	81257745	273411178	25754271	114670505	5131984	8698363	89808076	84065850	34692385	26887118	210349372	51959418	50020145	153140979	14764425	14644424	223147056
Glycerophosphocholine	PC(33:2)-PC(15:0/18:2)	HMDB0007940	-1.14177	0.453203	0.0243711	37057942	665699183	106928581	132368130	134079509	94356106	202762242	81061467	49822678	39373179	116100425	11874892	44148908	6202697	13223420	51447428	33706704	17169131	15086243	137614698	65357934	48625258	48210818	5753568	6781652	58175121
Glycerophosphocholine	PC(34:3e)-PC(16:1e/18:2)	HMDB0013413	-1.25514	0.418952	0.00701729	1758182	38907889	42773179	2883649	5903418	40204780	4764672	23801048	43763864	12558957	26175048	656639	11239779	333904	433186	14174206	6751079	3748546	781470	33542895	1542599	1654610	11600230	1192595	551197	12641433
Glycerophosphocholine	PC(40:6)-PC(18:0/22:6)	HMDB0008727	-1.27743	0.412531	0.0209276	81560641	2664334370	512585135	170980797	329880793	418286205	395243430	777185808	775912430	238561650	598165745	49094005	252146180	14324275	18941721	203465649	203048352	53545494	16696018	647382642	122841809	108617935	361910205	33987121	25783757	178625731
Glycerophosphocholine	PC(36:5)-PC(16:1/20:4)	HMDB0008430	-1.34462	0.393757	0.00750718	3334229	239489929	49744874	71001622	74163187	93700964	80695861	108756121	127213529	33494156	75128654	645389	27843019	288713	372117	29140315	18361719	5517696	2394216	146624423	15925544	9584976	30151689	1213791	124566	33198739
Glycerophosphocholine	PC(36:4)-PC(18:2/18:2)	HMDB0008138	-1.37456	0.385671	0.00966768	129334804	4686308690	1223111508	311880320	518719705	1305059253	703107413	667494282	952241508	547383720	1654593014	100261687	512996969	10545641	20277162	413842595	280655803	155548580	111874682	1315466110	186748473	190158151	622713487	19403985	23881372	607046278
Glycerophosphocholine	PC(38:4)-PC(18:0/20:4)	HMDB0008048	-1.40113	0.378632	0.00248905	63177616	1532251493	539355237	217211961	239080477	599141852	454892737	531594411	338239196	171759383	644219124	27662664	230697323	5822878	11673722	222069281	105567313	68085718	39183479	561733616	65082777	54653033	222993734	12770951	13380766	237004156
Glycerophosphocholine	PC(38:5)-PC(16:0/22:5)	HMDB0007989	-1.42554	0.372281	0.0141868	11130646	322867035	49124180	41444542	57995259	73749073	93888260	167370656	208197005	41483052	66717048	N/F	31864303	368680	1550702	28540071	27305622	6679414	N/F	102354423	13405188	16434148	37371685	2887286	3281979	36341790
Glycerophosphocholine	PC(38:3)-PC(18:1/20:2)	HMDB0008111	-1.52574	0.347301	0.0162769	383191169	10437413633	1675341727	1119867125	1137557520	2085122290	2414108849	1015375496	809974811	611053953	2233037615	144913765	722267179	27063471	71148498	713157545	375278286	299499708	266268158	1878559375	518931111	385029726	618846469	44630551	52559001	896665260
Glycerophosphocholine	PC(36:4)-PC(16:0/20:4)	HMDB0007982	-1.56356	0.338314	0.0250586	190826479	7447999712	871094404	816777730	1112260991	982770353	1637100806	1113642338	973564716	367441947	1174938564	62326597	470143259	20482422	42042601	369266052	277333822	110062307	81901068	1188688760	294271830	249955253	444145334	36762751	30862385	538201846
Glycerophosphocholine	PC(36:3)-PC(16:0/20:3)	HMDB0007980	-1.56436	0.338128	0.0250181	190812996	7448880343	871057934	816255681	1111081432	985481238	1636491476	1112620042	975061782	367374260	1174828125	62327127	468197858	20480920	42047643	369221038	277289154	110062222	81892065	1188358322	294241802	249959531	444058992	36768111	30853516	536455660
Glycerophosphocholine	PC(36:3)-PC(18:1/18:2)	HMDB0008105	-1.61021	0.327551	0.0213237	354061163	11974099561	756945802	1818533686	2509367170	1279004390	3967155200	1098193666	1562415638	586466425	1701821190	125607033	569040213	26055922	61751421	427654515	402821291	171301599	238321641	2012806050	704356517	471451216	681865768	49452608	47942240	903479531
Glycerophosphocholine	PC(34:2)-PC(16:0/18:2)	HMDB0007973	-1.7936	0.288451	0.0275309	972148096	29969003964	1457965976	6657583310	8473736599	2101743766	13846400664	2038020637	1640029553	866211849	3062715565	202754380	1021536128	57041530	220270128	873900601	652215651	357805581	438222191	3495201781	2128007004	1721283638	945437820	113031030	103197895	1470545329
Lysoglycerophosphatidylcholine	LysoPC(P-16:0/0:0)	HMDB0010407	0.94645	1.92712	0.00902212	13837828	119492585	24740946	17956158	51695522	23973034	10393901	72535101	165288985	27864060	9201456	212093024	15037078	241038145	287762965	99159046	141031068	15344344	75503981	84899808	264928150	21543099	84004169	138144768	559003226	50735179
Lysoglycerophosphatidylcholine	LysoPC(18:0/0:0)	HMDB0010384	0.746223	1.6774	0.0436994	73789822	484255112	77210434	47981394	78006235	168208282	56920131	652530170	15119895	144796888	67065924	77548174	96543446	122811770	175499449	936102855	892188891	170606063	167114682	88288418	645497891	167431604	86955665	57477534	692311278	311481551
Lysoglycerophosphatidylethanomine	LysoPE(P-18:0/0:0)	HMDB0240598	1.27667	2.42279	0.0231933	4836147	19569518	5034352	2983405	5196162	5853520	3405288	11317669	21924145	5088429	2022258	12940034	6332148	18504765	20339167	198847649	50295188	12214615	21035340	10932656	40908835	10543586	13898859	12866678	30643382	18496584
Lysoglycerophosphatidylethanomine	LysoPE(P-16:0/0:0)	HMDB0011152	0.991512	1.98827	0.000261744	60654342	368096513	83475524	28711531	104704043	116215134	35463112	247220753	295391840	61751261	36745285	362522965	83964033	293748625	410408178	679048903	589092729	112814427	312648862	172357592	465149248	121694196	159516645	207340073	565907984	170741641
Lysoglycerophosphatidylinositol	LysoPI(18:0/0:0)	HMDB0240261	1.26024	2.39536	0.000289296	74970751	134628525	112762862	136509699	158049726	147974566	11584680	355564625	108285519	119821168	75879582	655952385	108719051	835331005	955466874	155554047	688495498	205772706	337764862	173493855	575534916	30646080	248614461	311121147	884590248	159980208
Lysoglycerophosphatidylinositol	LysoPI(16:0/0:0)	HMDB0061695	1.22119	2.33139	0.00312375	19132386	26494991	34888638	25854147	54461299	43838869	6076114	189563989	37836162	23279436	17463417	230160999	18371460	190553352	204314576	17713039	260922630	26236514	63881285	45345725	160016332	4112129	49122710	91097097	368508105	35598696
Lysoglycerophosphatidylinositol	LysoPI(0:0/18:0)	HMDB0061704	0.947318	1.92828	0.0059972	6806123	10646169	10208161	14142514	13126226	12426075	1294884	28075820	12600899	11222285	6312263	29119617	8434268	67927556	83045756	6430624	45237750	15941336	18975442	9060302	27319341	1177178	13746966	14964883	58504612	11422938
LysoPS	LysoPS(18:0)	HMDB0240606	0.983873	1.97777	5.29808e-08	159151542	433648558	235478363	175975256	429717627	325018152	122356583	573178050	254245152	386753657	298186793	726899461	283060994	717501667	780205855	512863237	1001779055	583196342	584708542	579187690	663986032	310071401	536277030	508192639	779496164	594265554
Microbail metabolites	Hippuric acid	HMDB0000714	2.40762	5.30598	0.0244394	235087	68539	165737	206685	2298912	2470335	2606010	419653	110658	329642	128728	8826165	11027885	231639	87249	130470	33199920	29865271	519149	378243	8364047	7943235	30473	45206	319928	448421
Microbail metabolites	Betaine	HMDB0000043	0.600206	1.51593	0.0118195	2184837881	3382564832	1584042128	1469715302	6271090942	4426167521	1522136377	2876303921	10027720713	1634519235	1032409266	9752922123	1878148805	5572202336	5372569437	1151118680	2985757845	1603592462	5286917923	5830906824	4597351568	1834297580	4651368477	6936840854	5856991772	3315013683
Organic acid	Phosphoenolpyruvic acid	HMDB0000263	-1.14984	0.450677	0.0481711	914453	528487	147216	21460367	299382	62393	4535559	N/F	2549709	1666875	1858364	1393918	2954667	3154528	1496005	2602495	2235329	4776220	275557	298524	1187136	594055	594698	1014597	2535066	772849
Peptide	Carnosine	HMDB0000033	1.12396	2.17944	0.0227287	1352173	2859090	2072026	473527	32787907	8596224	351861	31475015	64152112	865408	830068	78376444	2005629	56326994	12288516	1568301	4263788	938785	24929178	36734288	46458368	8739562	28007478	41800140	37531428	9002461
purine&Pyrimidine	Uridine 2',3'-cyclic phosphate	HMDB0011640	1.07649	2.10889	0.000704342	2046694	1481843	968602	5990451	1629612	1837118	1606333	505588	429655	2349562	1125482	876898	4050212	3491543	3973140	996203	2134918	1360131	697281	1702434	4186850	1912351	3619216	1579850	2476541	1771342
purine&Pyrimidine	5'-Methylthioadenosine	HMDB0001173	1.37416	2.59217	0.0337336	472789	1159449	1066771	891078	2595110	2063372	349902	695494	2426224	473172	335210	9977683	520950	281098	811102	233330	1132027	294165	956074	1602940	403617	446185	1149955	1850428	227747	396198
purine&Pyrimidine	Orotic acid	HMDB0000226	0.741711	1.67216	0.00276588	1756804	3582045	2139251	2353148	1628322	1547301	642480	1646078	2097321	874917	532663	3828185	2417565	4859717	5084446	1657857	3030330	929420	1839853	2445282	3416715	2067676	2373534	2449618	4888278	3339610
purine&Pyrimidine	2'-O-Methyluridine	HMDB0240328	0.723155	1.65079	0.0170021	5799435	3384309	2631233	2751952	11247301	6027627	5237199	3014634	15997348	3244994	467631	18119948	4493466	4905280	4391152	1945428	5123392	2730678	8889409	10197460	4196154	3026849	7307572	12609549	5743252	6235309
purine&Pyrimidine	Dihydrouracil	HMDB0000076	0.604255	1.52019	0.0183729	3211023	12233505	2883210	2254663	7132395	4531690	2055725	12082903	12388980	3670849	1710504	23749635	6718937	17445549	20985227	3518200	8979224	3366763	5471802	9912851	11671765	6101021	9678051	11393375	14359034	6952748
purine&Pyrimidine	Pseudouridine	HMDB0000767	0.558023	1.47225	0.00234542	396433204	585025703	114318501	136265991	483098108	431754912	324267340	301362677	324465687	259375622	154224803	527532472	332567432	690241524	796718914	160640799	524874543	280737795	317221450	374601737	561446106	385073103	335436833	496506136	721390259	508423067
purine&Pyrimidine	Xanthine	HMDB0000292	0.500668	1.41487	0.0155556	839513	416289	938053	384633	742114	849861	443396	1342294	1225692	1126831	505796	1477852	661294	804856	668995	336461	613204	707401	3655360	1900248	704737	743668	1121907	1027666	752165	1178328
purine&Pyrimidine	Thymine	HMDB0000262	-0.82483	0.564549	0.0151924	1850350	4045698	352048	2468833	521193	678375	949058	1413	1046542	1170335	474714	616593	3565297	2445299	1812675	908167	2678437	1965209	231998	456422	1831430	250437	249736	217293	2411655	620492
purine&Pyrimidine	Adenosine triphosphate	HMDB0000538	-2.46195	0.181502	0.00237453	1309071	7191583	884687	580622	394555	496772	494167	1012224	7078324	771858	515182	1820347	427388	410757	679397	355200	492216	436469	283799	384032	1110415	781346	175756	207214	172768	645795
Sphingoid Base	Sphinganine-SPH(d18:0)	HMDB0000269	-0.570984	0.673157	1.50953e-07	308927248	504420000	201110773	246365690	230952253	254370672	228067997	282995585	217065589	217931698	239195505	198372613	229765054	193531173	196764150	137585468	189503719	163408469	272573662	194043544	140787276	112314429	254097464	263926291	337954161	282296060
Sphingoid Base	C16 Sphinganine-SPH(d16:0)	LMSP01040001	-0.581081	0.668463	8.69814e-06	881775518	1035552566	576205276	598233585	628681358	646730834	659551096	546211281	607272291	586439821	696234352	594088741	619679787	576315901	675972967	455626143	508624295	555290664	771637668	564559622	337086333	289085128	748019360	844829880	1195920269	728524124
Sphingoid Base	Phytosphingosine-SPH(t18:0)	HMDB0004610	-0.599935	0.659784	8.85753e-06	691361650	855721957	467794396	503847582	539898136	556013617	552086432	404529087	490928293	476186691	559282022	483964856	490771055	487959056	563077545	357213211	397396404	461178072	640615476	442361585	260010962	219736785	613876193	744395526	997660569	589707137
Sphingoid Base	C17 Sphinganine-SPH(d17:0)	LMSP01040003	-0.996847	0.501094	3.39722e-06	24468959867	51502402576	18849250777	22523078326	20557500327	19865968649	23875092619	21373719565	21041768171	19863110765	21304794011	8418871062	7622692880	8729492631	7162264084	6081621274	5006155846	6611287627	21599417797	5890086183	5481746654	6546653309	8262688118	5865096585	7714983324	6921493128
Vitamin&Cofactor	Guanidoacetic acid	HMDB0000128	0.772565	1.7083	0.0476217	9950693	313882348	5485214	1841720	59439441	74489102	3069272	23484071	530976218	9481188	7816728	279205597	8944047	558908790	714634277	16524789	347756249	68191197	74400582	91378580	376851106	38896767	63175514	187960662	558875544	18276474
Vitamin&Cofactor	Pantothenic acid	HMDB0000210	0.48603	1.40059	0.0101364	76129424	131078450	71137537	45855423	58287928	74079324	53186137	22290611	57220347	39585467	47587225	91463983	69516439	113523686	147307132	41956708	148523696	67829748	56647614	46616787	109259901	69519405	46924081	61596709	143058059	75548461
